# Supplementary material for: Tapping natures rhythm: the role of season in mitochondrial function and genetics in the UK biobank
Source: Hum Genomics. 2025 Mar 29;19:34. doi: 10.1186/s40246-025-00743-8 (PMC11954186; doi:10.1186/s40246-025-00743-8)
Supplement: Supplementary file 1 — Supplementary Material 1: Table 1: Association results from the labWAS. Table 2: Statistically significant markers identified in the proteome-wide scan. Table 3: Statistically significant markers identified in the GWAS for displacement. [file 40246_2025_743_MOESM1_ESM.xlsx]

## Sheet: Supplementary Table 1
Supplementary Table 1. Association results from the labWAS.
									Amplitude					Displacement				Acrophase
Biomarker	Description	Units	Group	Sub-group	Type	UKB Field ID	QC Flag Field ID		estimate	SE	Z	P		estimate	SE	Z	P	estimate	SE	Z	P
Ala	Alanine	mmol/L	Amino acids	NA	Non-derived	23460	23760		0.00429511	0.00483031	0.889201	0.373895		0.00944726	0.00348676	2.70946	0.0067392	0.0485362	0.0663869	0.731111	0.464711
Gln	Glutamine	mmol/L	Amino acids	NA	Non-derived	23461	23761		0.00728486	0.00484674	1.50304	0.132828		0.0756085	0.00342094	22.1017	3.04721e-108	-0.0389921	0.0639986	-0.609265	0.542349
Gly	Glycine	mmol/L	Amino acids	NA	Non-derived	23462	23762		0.010743	0.004862	2.20959	0.0271338		0.0437634	0.00365337	11.9789	4.58397e-33	0.0470874	0.0605095	0.778182	0.436462
His	Histidine	mmol/L	Amino acids	NA	Non-derived	23463	23763		-0.00334704	0.00510839	-0.655204	0.512336		0.0236246	0.00340963	6.92878	4.24498e-12	0.0651797	0.0751417	0.867424	0.38571
Total_BCAA	Total Concentration of Branched-Chain Amino Acids (Leucine + Isoleucine + Valine)	mmol/L	Amino acids	Branched-chain amino acids	Composite	23464	23764		-0.00260173	0.00484025	-0.53752	0.590908		-0.0260481	0.00362305	-7.18957	6.49956e-13	0.0381022	0.0742678	0.513038	0.607925
Ile	Isoleucine	mmol/L	Amino acids	Branched-chain amino acids	Non-derived	23465	23765		-0.00111242	0.00481944	-0.230819	0.817456		-0.0239297	0.00359826	-6.65033	2.92427e-11	-0.0105434	0.0720092	-0.146417	0.883592
Leu	Leucine	mmol/L	Amino acids	Branched-chain amino acids	Non-derived	23466	23766		-0.000851565	0.00483155	-0.176251	0.860097		-0.0204454	0.0035858	-5.70177	1.1857e-08	0.0385007	0.0725498	0.530681	0.59564
Val	Valine	mmol/L	Amino acids	Branched-chain amino acids	Non-derived	23467	23767		-0.00458689	0.00483338	-0.949002	0.342619		-0.0288403	0.00361474	-7.97853	1.48082e-15	0.058663	0.0760191	0.771687	0.4403
Phe	Phenylalanine	mmol/L	Amino acids	Aromatic amino acids	Non-derived	23468	23768		0.00209146	0.00495274	0.422284	0.672818		-0.0239648	0.00344472	-6.95697	3.47678e-12	-0.0776872	0.0694714	-1.11826	0.263455
Tyr	Tyrosine	mmol/L	Amino acids	Aromatic amino acids	Non-derived	23469	23769		-0.00501482	0.00483977	-1.03617	0.300124		-0.0182672	0.00345421	-5.28839	1.23401e-07	0.0776843	0.0782869	0.992302	0.32105
ApoB	Apolipoprotein B	g/l	Apolipoproteins	NA	Non-derived	23439	23739		-0.00279518	0.00484092	-0.577407	0.563665		-0.0147366	0.003361	-4.38457	1.16213e-05	0.0299885	0.073473	0.408156	0.683159
ApoA1	Apolipoprotein A1	g/l	Apolipoproteins	NA	Non-derived	23440	23740		-0.00273572	0.00482893	-0.566526	0.571036		-0.0155586	0.00391205	-3.97709	6.97646e-05	0.0237715	0.0724364	0.328171	0.742782
ApoB_by_ApoA1	Apolipoprotein B to Apolipoprotein A1 ratio	ratio	Apolipoproteins	NA	Ratio	23441	23741		0.000904888	0.00482519	0.187534	0.851242		-0.00623802	0.00348853	-1.78815	0.0737515	0.0256398	0.0692528	0.370235	0.711207
eGFR	eGFR	scaled	Biochemistry	NA	NA	NA	NA		0.00916579	0.00496369	1.84657	0.0648101		0.0166411	0.00391493	4.25068	2.13121e-05	0.0309815	0.0655824	0.472406	0.636637
x_Creatinine	Creatinine	scaled	Biochemistry	NA	NA	NA	NA		-0.00347724	0.00499647	-0.695939	0.486467		-0.0161775	0.00397904	-4.06568	4.78933e-05	-0.159934	0.0801186	-1.99622	0.0459103
x_Albumin	Albumin	scaled	Biochemistry	NA	NA	NA	NA		0.00215672	0.00516766	0.41735	0.676422		0.0220443	0.00369417	5.96732	2.41181e-09	-0.00938415	0.0783535	-0.119767	0.904668
x_AP	AP	scaled	Biochemistry	NA	NA	NA	NA		0.00363958	0.00499345	0.728872	0.46608		-0.0225814	0.00358379	-6.30099	2.95751e-10	0.017465	0.0696504	0.250752	0.802006
x_ALA_AT	ALA_AT	scaled	Biochemistry	NA	NA	NA	NA		-0.00323857	0.00505405	-0.640787	0.521661		0.00124885	0.00364158	0.342941	0.731643	-0.0128716	0.0758671	-0.16966	0.865277
x_APOA	APOA	scaled	Biochemistry	NA	NA	NA	NA		-0.00295627	0.0051848	-0.57018	0.568556		-0.00688933	0.00417183	-1.65139	0.098658	0.0767639	0.0828662	0.92636	0.354259
x_APOB	APOB	scaled	Biochemistry	NA	NA	NA	NA		-0.00145478	0.00494337	-0.294289	0.768537		-0.0195087	0.00343068	-5.68654	1.29636e-08	0.0341506	0.0743869	0.459094	0.646166
x_ASP_AT	ASP_AT	scaled	Biochemistry	NA	NA	NA	NA		0.000967857	0.00511866	0.189084	0.850027		-0.00438251	0.00353648	-1.23923	0.215261	-0.0252934	0.0710319	-0.356086	0.721776
x_Urea	Urea	scaled	Biochemistry	NA	NA	NA	NA		-0.00708149	0.00507471	-1.39545	0.162881		-0.0300955	0.0036232	-8.30633	9.87038e-17	-0.215859	0.0865249	-2.49476	0.0126043
x_Calcium	Calcium	scaled	Biochemistry	NA	NA	NA	NA		0.00384933	0.00523497	0.73531	0.462151		0.00563924	0.00359184	1.57002	0.116411	0.19703	0.0772753	2.54972	0.0107811
x_CRP	CRP	scaled	Biochemistry	NA	NA	NA	NA		-0.00668379	0.00493124	-1.3554	0.175291		-0.064282	0.00353654	-18.1765	7.91803e-74	0.0853621	0.0820059	1.04093	0.29791
x_Cystatin	Cystatin	scaled	Biochemistry	NA	NA	NA	NA		-0.0108912	0.00503134	-2.16468	0.0304125		-0.0367811	0.0039029	-9.42404	4.34048e-21	-0.0637356	0.0911405	-0.699311	0.484358
x_GGT	GGT	scaled	Biochemistry	NA	NA	NA	NA		0.000816689	0.00486694	0.167804	0.866738		-0.0129086	0.00356221	-3.62377	0.000290341	0.000858448	0.073278	0.0117149	0.990653
x_Glucose	Glucose	scaled	Biochemistry	NA	NA	NA	NA		0.00062398	0.00516923	0.12071	0.90392		-0.0119445	0.00366094	-3.26269	0.00110361	0.0291451	0.0791682	0.368141	0.712768
x_HbA1c	HbA1c	scaled	Biochemistry	NA	NA	NA	NA		-0.00522623	0.0049142	-1.0635	0.287557		0.00683239	0.00364124	1.87639	0.0606015	0.0182515	0.0806131	0.226408	0.820884
x_HDL	HDL	scaled	Biochemistry	NA	NA	NA	NA		-0.00489907	0.00514273	-0.952622	0.340782		0.0102497	0.00431522	2.37525	0.0175372	0.00275276	0.0871885	0.0315726	0.974813
x_IGF	IGF	scaled	Biochemistry	NA	NA	NA	NA		0.00728713	0.00493048	1.47797	0.139415		-0.0231119	0.00357764	-6.4601	1.04633e-10	-0.0290032	0.0657215	-0.441304	0.658993
x_LDL	LDL	scaled	Biochemistry	NA	NA	NA	NA		-0.000672015	0.00493839	-0.13608	0.891758		-0.0156184	0.00342633	-4.55836	5.15557e-06	0.0328266	0.073169	0.448641	0.653691
x_LipoproteinA	LipoproteinA	scaled	Biochemistry	NA	NA	NA	NA		0.00774282	0.00559178	1.38468	0.166151		-0.00971139	0.00382337	-2.54001	0.0110851	0.0312562	0.074003	0.422364	0.67276
x_Phosphate	Phosphate	scaled	Biochemistry	NA	NA	NA	NA		0.00801602	0.00513986	1.55958	0.118859		0.0323672	0.00385219	8.40228	4.37895e-17	-0.0378766	0.0707996	-0.534983	0.592662
x_RF	RF	scaled	Biochemistry	NA	NA	NA	NA		-0.00238721	0.0167339	-0.142657	0.886561		-0.00658029	0.011571	-0.568686	0.569569	0.0519831	0.145637	0.356937	0.721139
x_protein	protein	scaled	Biochemistry	NA	NA	NA	NA		0.00130966	0.00519883	0.251915	0.801107		-0.0338083	0.00361124	-9.36196	7.827e-21	0.079374	0.0753988	1.05272	0.292468
x_Triglycerides	Triglycerides	scaled	Biochemistry	NA	NA	NA	NA		-0.000470206	0.00495074	-0.0949769	0.924333		-0.0345955	0.00365858	-9.456	3.19935e-21	0.0912564	0.0726877	1.25546	0.209312
x_Urate	Urate	scaled	Biochemistry	NA	NA	NA	NA		-0.00613148	0.00492091	-1.246	0.212763		-0.0355046	0.00435699	-8.14888	3.67304e-16	-0.00774676	0.0830631	-0.0932636	0.925694
x_VITD	VITD	scaled	Biochemistry	NA	NA	NA	NA		-0.00162778	0.00527554	-0.308552	0.757662		0.0128718	0.00386474	3.33058	0.000866657	-0.0626072	0.071919	-0.870523	0.384015
Total_CE	Total Esterified Cholesterol	mmol/L	Cholesteryl esters	NA	Composite	23415	23715		-0.001427	0.00486396	-0.293382	0.76923		-0.0136093	0.00354657	-3.83732	0.000124382	0.0270905	0.0711197	0.380915	0.703267
VLDL_CE	Cholesteryl Esters in VLDL	mmol/L	Cholesteryl esters	NA	Composite	23416	23716		-0.00614935	0.00486038	-1.2652	0.205799		-0.0225408	0.00338006	-6.66874	2.58001e-11	0.00625581	0.0784777	0.0797145	0.936464
LDL_CE	Cholesteryl Esters in LDL	mmol/L	Cholesteryl esters	NA	Composite	23417	23717		-0.00129943	0.00484841	-0.268011	0.788691		-0.0121437	0.00337263	-3.60065	0.00031742	0.0558351	0.0711703	0.784528	0.43273
HDL_CE	Cholesteryl Esters in HDL	mmol/L	Cholesteryl esters	NA	Composite	23418	23718		0.00135942	0.00485056	0.28026	0.779278		0.00259981	0.00407711	0.637659	0.523696	-0.0222109	0.0672783	-0.330134	0.741299
Total_FA	Total Fatty Acids	mmol/L	Fatty acids	NA	Composite	23442	23742		-0.00769789	0.00486832	-1.58122	0.113828		-0.0390042	0.00345519	-11.2886	1.49401e-29	0.108856	0.0795143	1.36901	0.170995
Unsaturation	Degree of Unsaturation	degree	Fatty acids	NA	Non-derived	23443	23743		0.00613596	0.0048111	1.27538	0.202176		0.0305216	0.00367271	8.31039	9.53918e-17	-0.075193	0.0645798	-1.16434	0.244285
Omega_3	Omega-3 Fatty Acids	mmol/L	Fatty acids	NA	Non-derived	23444	23744		-0.0047779	0.00483457	-0.988279	0.323016		-0.00246357	0.00350563	-0.702748	0.482213	0.0178777	0.0756484	0.236326	0.81318
Omega_6	Omega-6 Fatty Acids	mmol/L	Fatty acids	NA	Non-derived	23445	23745		-0.00216799	0.00485491	-0.446557	0.655195		-0.0295144	0.00344299	-8.57233	1.01412e-17	0.0213804	0.0709129	0.301502	0.763032
PUFA	Polyunsaturated Fatty Acids	mmol/L	Fatty acids	NA	Composite	23446	23746		-0.00332405	0.00485227	-0.685051	0.493312		-0.0262399	0.00347402	-7.55317	4.24785e-14	0.0296855	0.0725244	0.409317	0.682307
MUFA	Monounsaturated Fatty Acids	mmol/L	Fatty acids	NA	Non-derived	23447	23747		-0.00811332	0.00484539	-1.67444	0.0940444		-0.0416783	0.0035182	-11.8465	2.24395e-32	0.0915126	0.0813062	1.12553	0.260365
SFA	Saturated Fatty Acids	mmol/L	Fatty acids	NA	Non-derived	23448	23748		-0.00737608	0.00486555	-1.51598	0.129524		-0.0402971	0.003461	-11.6432	2.48457e-31	0.142557	0.079465	1.79396	0.0728192
LA	Linoleic Acid	mmol/L	Fatty acids	NA	Non-derived	23449	23749		-0.000404471	0.00485596	-0.0832937	0.933618		-0.0263697	0.00341376	-7.72452	1.12276e-14	0.0132383	0.0694338	0.19066	0.848792
DHA	Docosahexaenoic Acid	mmol/L	Fatty acids	NA	Non-derived	23450	23750		-0.00243996	0.00483532	-0.504613	0.613831		0.0116068	0.00360373	3.22077	0.00127845	0.016105	0.0729841	0.220665	0.825353
Omega_3_pct	Omega-3 Fatty Acids to Total Fatty Acids percentage	%	Fatty acids	Fatty acid ratios	Percentage	23451	23751		-0.00233454	0.00483933	-0.48241	0.629515		0.0194511	0.00353087	5.50887	3.61151e-08	-0.00386182	0.0730331	-0.0528777	0.957829
Omega_6_pct	Omega-6 Fatty Acids to Total Fatty Acids percentage	%	Fatty acids	Fatty acid ratios	Percentage	23452	23752		0.0116166	0.00484262	2.39882	0.0164478		0.0375396	0.00367235	10.2223	1.57633e-24	-0.0893555	0.060913	-1.46694	0.142394
PUFA_pct	Polyunsaturated Fatty Acids to Total Fatty Acids percentage	%	Fatty acids	Fatty acid ratios	Percentage	23453	23753		0.0101592	0.00483739	2.10015	0.0357157		0.0464362	0.00373101	12.446	1.46983e-35	-0.08286	0.0614952	-1.34742	0.177844
MUFA_pct	Monounsaturated Fatty Acids to Total Fatty Acids percentage	%	Fatty acids	Fatty acid ratios	Percentage	23454	23754		-0.00768883	0.00485348	-1.58419	0.113151		-0.0445433	0.00384767	-11.5767	5.40942e-31	0.0703727	0.0806266	0.872822	0.38276
SFA_pct	Saturated Fatty Acids to Total Fatty Acids percentage	%	Fatty acids	Fatty acid ratios	Percentage	23455	23755		-0.00838113	0.00487594	-1.71887	0.0856374		-0.0274974	0.00345627	-7.9558	1.77974e-15	0.13729	0.0810828	1.69321	0.0904163
LA_pct	Linoleic Acid to Total Fatty Acids percentage	%	Fatty acids	Fatty acid ratios	Percentage	23456	23756		0.0124832	0.00484263	2.57777	0.00994388		0.0221275	0.00370136	5.97821	2.25597e-09	-0.0774684	0.0609062	-1.27193	0.203398
DHA_pct	Docosahexaenoic Acid to Total Fatty Acids percentage	%	Fatty acids	Fatty acid ratios	Percentage	23457	23757		0.00165519	0.00483338	0.34245	0.732012		0.0372376	0.00362127	10.283	8.40606e-25	-0.0134144	0.0682521	-0.196541	0.844186
PUFA_by_MUFA	Polyunsaturated Fatty Acids to Monounsaturated Fatty Acids ratio	ratio	Fatty acids	Fatty acid ratios	Ratio	23458	23758		0.010169	0.00483283	2.10415	0.0353657		0.0512317	0.00383015	13.3759	8.36518e-41	-0.0563078	0.0616616	-0.913175	0.36115
Omega_6_by_Omega_3	Omega-6 Fatty Acids to Omega-3 Fatty Acids ratio	ratio	Fatty acids	Fatty acid ratios	Ratio	23459	23759		0.00395044	0.00486946	0.811268	0.417212		-0.00681518	0.00347206	-1.96286	0.0496623	-0.0288837	0.0654123	-0.441564	0.658805
Omega_3_pct_PUFA	Omega-3 Fatty Acids to Polyunsaturated Fatty Acids percentage	%	Fatty acids	Fatty acid ratios	Percentage	NA	NA		-0.00495648	0.00483936	-1.0242	0.30574		0.00841449	0.00350073	2.40364	0.0162328	0.0206842	0.0756244	0.273512	0.78446
Omega_6_pct_PUFA	Omega-6 Fatty Acids to Polyunsaturated Fatty Acids percentage	%	Fatty acids	Fatty acid ratios	Percentage	NA	NA		0.00498085	0.00483688	1.02977	0.30312		-0.00841449	0.00350073	-2.40364	0.0162328	-0.0177963	0.0650986	-0.273374	0.784566
Creatinine	Creatinine	mmol/L	Fluid balance	NA	Non-derived	23478	23778		-0.011983	0.00510386	-2.34783	0.018883		-0.0234509	0.00400322	-5.85802	4.68428e-09	-0.0632067	0.0886122	-0.713296	0.475662
Albumin	Albumin	g/l	Fluid balance	NA	Non-derived	23479	23779		0.0112804	0.00486003	2.32105	0.0202843		0.0289663	0.00345387	8.38662	5.00339e-17	-0.0532918	0.0607969	-0.876554	0.380729
Total_FC	Total Free Cholesterol	mmol/L	Free cholesterol	NA	Composite	23419	23719		-0.00244719	0.00486936	-0.502568	0.615268		-0.0170878	0.00345719	-4.9427	7.70488e-07	0.0440463	0.0720278	0.611518	0.540856
VLDL_FC	Free Cholesterol in VLDL	mmol/L	Free cholesterol	NA	Composite	23420	23720		-0.00653984	0.00486738	-1.34361	0.179076		-0.0259861	0.00344531	-7.54246	4.61205e-14	0.0579595	0.0784433	0.738872	0.459985
LDL_FC	Free Cholesterol in LDL	mmol/L	Free cholesterol	NA	Composite	23421	23721		0.00241674	0.00483744	0.499592	0.617362		-0.00411162	0.00340969	-1.20586	0.22787	0.031538	0.067004	0.470687	0.637864
HDL_FC	Free Cholesterol in HDL	mmol/L	Free cholesterol	NA	Composite	23422	23722		-0.00192251	0.00484832	-0.39653	0.691714		-0.0107396	0.00407458	-2.63576	0.008395	0.0120613	0.0704518	0.1712	0.864067
Glucose	Glucose	mmol/L	Glycolysis related metabolites	NA	Non-derived	23470	23770		0.00265111	0.00485998	0.545499	0.585411		0.00444373	0.00346424	1.28274	0.199582	-0.091162	0.0701556	-1.29942	0.193798
Lactate	Lactate	mmol/L	Glycolysis related metabolites	NA	Non-derived	23471	23771		-0.0064335	0.00519663	-1.23801	0.215711		-0.0639515	0.00367035	-17.4238	5.44179e-68	0.362317	0.113043	3.20511	0.00135012
Pyruvate	Pyruvate	mmol/L	Glycolysis related metabolites	NA	Non-derived	23472	23772		-0.0194228	0.0062422	-3.11153	0.00186118		-0.0649813	0.00381752	-17.0219	5.65538e-65	0.53957	0.175559	3.07344	0.00211607
Citrate	Citrate	mmol/L	Glycolysis related metabolites	NA	Non-derived	23473	23773		-0.00263726	0.00487061	-0.541465	0.588187		-0.0076566	0.00350011	-2.18753	0.0287038	-0.043327	0.0743845	-0.582473	0.560248
x_SHBG	SHBG	scaled	Hormone Marker	NA	NA	NA	NA		-0.00394513	0.00517525	-0.762306	0.445877		0.0256874	0.00416678	6.16482	7.05653e-10	0.0126349	0.0847018	0.149169	0.88142
x_testosterone	testosterone	scaled	Hormone Marker	NA	NA	NA	NA		0.00313301	0.00516624	0.606438	0.544224		0.0407029	0.00822842	4.94662	7.55116e-07	-0.110263	0.0751968	-1.46633	0.142558
x_estradiol	estradiol	scaled	Hormone Marker	NA	NA	NA	NA		-0.0151445	0.0136158	-1.11227	0.266022		-0.0454815	0.00959302	-4.7411	2.12563e-06	0.226692	0.218837	1.0359	0.300251
GlycA	Glycoprotein Acetyls	mmol/L	Inflammation	NA	Non-derived	23480	23780		-0.00370283	0.00483945	-0.765133	0.444192		-0.079539	0.00367416	-21.6482	6.32322e-104	0.0704809	0.0708027	0.995455	0.319515
bOHbutyrate	3-Hydroxybutyrate	mmol/L	Ketone bodies	NA	Non-derived	23474	23774		-0.00913273	0.00480704	-1.89986	0.0574509		-0.0310564	0.00339394	-9.15057	5.66349e-20	0.00813637	0.085587	0.0950656	0.924263
Acetate	Acetate	mmol/L	Ketone bodies	NA	Non-derived	23475	23775		-0.0026886	0.00476342	-0.564427	0.572463		-0.000855719	0.00335688	-0.254915	0.798789	0.0352432	0.0765108	0.460631	0.645063
Acetoacetate	Acetoacetate	mmol/L	Ketone bodies	NA	Non-derived	23476	23776		-0.0104071	0.00477201	-2.18086	0.029194		-0.0193419	0.00345729	-5.59453	2.21218e-08	0.00458972	0.0850385	0.0539723	0.956957
Acetone	Acetone	mmol/L	Ketone bodies	NA	Non-derived	23477	23777		-0.00209064	0.00480851	-0.43478	0.663722		-0.0221176	0.0034744	-6.36588	1.94174e-10	-0.110826	0.076487	-1.44895	0.147353
Total_P	Total Concentration of Lipoprotein Particles	mmol/L	Lipoprotein particle concentrations	NA	Composite	23427	23727		-0.00298765	0.0048659	-0.613998	0.539217		-0.0157847	0.00377667	-4.17953	2.92108e-05	0.0247688	0.0731761	0.338483	0.734999
VLDL_P	Concentration of VLDL Particles	mmol/L	Lipoprotein particle concentrations	NA	Composite	23428	23728		-0.00874736	0.00487039	-1.79603	0.0724902		-0.0263983	0.00342792	-7.70097	1.35035e-14	0.0491128	0.0827054	0.593828	0.552627
LDL_P	Concentration of LDL Particles	mmol/L	Lipoprotein particle concentrations	NA	Composite	23429	23729		-0.00158664	0.0048436	-0.327575	0.743233		-0.012524	0.00335928	-3.72817	0.000192872	0.0312854	0.0715294	0.437378	0.661837
HDL_P	Concentration of HDL Particles	mmol/L	Lipoprotein particle concentrations	NA	Composite	23430	23730		-0.00228479	0.00483749	-0.472308	0.636707		-0.0138774	0.00379139	-3.66025	0.00025197	0.0155654	0.0712246	0.218539	0.827009
VLDL_size	Average Diameter for VLDL Particles	nm	Lipoprotein particle sizes	NA	Non-derived	23431	23731		-0.00101186	0.00483409	-0.209318	0.8342		-0.0190778	0.00376707	-5.06436	4.09773e-07	0.0657353	0.0717443	0.916244	0.359539
LDL_size	Average Diameter for LDL Particles	nm	Lipoprotein particle sizes	NA	Non-derived	23432	23732		0.00369113	0.00480102	0.768822	0.441999		0.0158243	0.00350411	4.51593	6.30381e-06	-0.00791066	0.0676976	-0.116853	0.906977
HDL_size	Average Diameter for HDL Particles	nm	Lipoprotein particle sizes	NA	Non-derived	23433	23733		-9.8009e-05	0.00481986	-0.0203344	0.983777		0.00115711	0.00408996	0.282914	0.777243	-0.00759075	0.0705751	-0.107556	0.914348
XXL_VLDL_P	Concentration of Chylomicrons and Extremely Large VLDL Particles	mmol/L	Lipoprotein subclasses	Chylomicrons and extremely large VLDL (particle diameters from 75 nm upwards)	Non-derived	23481	23781		-0.00423187	0.00484204	-0.873983	0.382127		-0.0308066	0.00359266	-8.57488	9.91877e-18	0.0937708	0.0757431	1.23801	0.215712
XXL_VLDL_L	Total Lipids in Chylomicrons and Extremely Large VLDL	mmol/L	Lipoprotein subclasses	Chylomicrons and extremely large VLDL (particle diameters from 75 nm upwards)	Composite	23482	23782		-0.00335379	0.00485461	-0.690847	0.489662		-0.0295553	0.00359546	-8.22016	2.03239e-16	0.101129	0.0747631	1.35266	0.176164
XXL_VLDL_PL	Phospholipids in Chylomicrons and Extremely Large VLDL	mmol/L	Lipoprotein subclasses	Chylomicrons and extremely large VLDL (particle diameters from 75 nm upwards)	Non-derived	23483	23783		-0.0044287	0.00484116	-0.914802	0.360296		-0.032236	0.00360131	-8.9512	3.51646e-19	0.0841228	0.0759309	1.10789	0.267911
XXL_VLDL_C	Cholesterol in Chylomicrons and Extremely Large VLDL	mmol/L	Lipoprotein subclasses	Chylomicrons and extremely large VLDL (particle diameters from 75 nm upwards)	Composite	23484	23784		-0.00499862	0.00483565	-1.0337	0.301276		-0.0349075	0.00358389	-9.74011	2.03332e-22	0.0599885	0.077146	0.777597	0.436807
XXL_VLDL_CE	Cholesteryl Esters in Chylomicrons and Extremely Large VLDL	mmol/L	Lipoprotein subclasses	Chylomicrons and extremely large VLDL (particle diameters from 75 nm upwards)	Non-derived	23485	23785		-0.00509481	0.00483029	-1.05476	0.291535		-0.0357787	0.00357472	-10.0088	1.39401e-23	0.044168	0.0776043	0.569143	0.569259
XXL_VLDL_FC	Free Cholesterol in Chylomicrons and Extremely Large VLDL	mmol/L	Lipoprotein subclasses	Chylomicrons and extremely large VLDL (particle diameters from 75 nm upwards)	Non-derived	23486	23786		-0.00475015	0.00483641	-0.982163	0.326019		-0.0331671	0.00358629	-9.2483	2.28088e-20	0.0714377	0.0763647	0.935481	0.34954
XXL_VLDL_TG	Triglycerides in Chylomicrons and Extremely Large VLDL	mmol/L	Lipoprotein subclasses	Chylomicrons and extremely large VLDL (particle diameters from 75 nm upwards)	Non-derived	23487	23787		-0.00212585	0.00484747	-0.438548	0.660989		-0.0264674	0.00358203	-7.38894	1.48e-13	0.108679	0.0728289	1.49224	0.135635
XL_VLDL_P	Concentration of Very Large VLDL Particles	mmol/L	Lipoprotein subclasses	Very large VLDL (average diameter 64 nm)	Non-derived	23488	23788		-0.00419698	0.00483913	-0.867301	0.385777		-0.0274958	0.00360328	-7.63076	2.33374e-14	0.0811298	0.0754648	1.07507	0.282344
XL_VLDL_L	Total Lipids in Very Large VLDL	mmol/L	Lipoprotein subclasses	Very large VLDL (average diameter 64 nm)	Composite	23489	23789		-0.00525334	0.0048568	-1.08165	0.27941		-0.0273917	0.00360518	-7.59788	3.01021e-14	0.0923943	0.0784758	1.17736	0.239051
XL_VLDL_PL	Phospholipids in Very Large VLDL	mmol/L	Lipoprotein subclasses	Very large VLDL (average diameter 64 nm)	Non-derived	23490	23790		-0.00475844	0.0048442	-0.982296	0.325954		-0.0274919	0.00359055	-7.65674	1.9071e-14	0.0712604	0.0771244	0.923967	0.355503
XL_VLDL_C	Cholesterol in Very Large VLDL	mmol/L	Lipoprotein subclasses	Very large VLDL (average diameter 64 nm)	Composite	23491	23791		-0.00573342	0.00483913	-1.1848	0.236095		-0.0269319	0.00353038	-7.6286	2.37308e-14	0.047459	0.0790368	0.600467	0.548195
XL_VLDL_CE	Cholesteryl Esters in Very Large VLDL	mmol/L	Lipoprotein subclasses	Very large VLDL (average diameter 64 nm)	Non-derived	23492	23792		-0.00490662	0.00482927	-1.01602	0.309622		-0.0251789	0.00348441	-7.22617	4.96814e-13	0.0222429	0.0765876	0.290424	0.771492
XL_VLDL_FC	Free Cholesterol in Very Large VLDL	mmol/L	Lipoprotein subclasses	Very large VLDL (average diameter 64 nm)	Non-derived	23493	23793		-0.00522344	0.0048339	-1.08059	0.279881		-0.0274176	0.00356402	-7.69288	1.43854e-14	0.0603061	0.0778263	0.774881	0.43841
XL_VLDL_TG	Triglycerides in Very Large VLDL	mmol/L	Lipoprotein subclasses	Very large VLDL (average diameter 64 nm)	Non-derived	23494	23794		-0.00391828	0.00484618	-0.80853	0.418785		-0.026318	0.00361554	-7.27911	3.36026e-13	0.103871	0.0753779	1.378	0.168203
L_VLDL_P	Concentration of Large VLDL Particles	mmol/L	Lipoprotein subclasses	Large VLDL (average diameter 53.6 nm)	Non-derived	23495	23795		-0.00527217	0.00484094	-1.08908	0.276119		-0.0255743	0.00356947	-7.16475	7.79263e-13	0.0708873	0.0772435	0.917711	0.35877
L_VLDL_L	Total Lipids in Large VLDL	mmol/L	Lipoprotein subclasses	Large VLDL (average diameter 53.6 nm)	Composite	23496	23796		-0.0050251	0.00484372	-1.03745	0.299528		-0.0232365	0.00356289	-6.5218	6.94671e-11	0.0761457	0.0772325	0.985929	0.324168
L_VLDL_PL	Phospholipids in Large VLDL	mmol/L	Lipoprotein subclasses	Large VLDL (average diameter 53.6 nm)	Non-derived	23497	23797		-0.00524094	0.00483495	-1.08397	0.278378		-0.0257763	0.0035845	-7.19103	6.43042e-13	0.0631399	0.077384	0.81593	0.41454
L_VLDL_C	Cholesterol in Large VLDL	mmol/L	Lipoprotein subclasses	Large VLDL (average diameter 53.6 nm)	Composite	23498	23798		-0.00579432	0.00483487	-1.19845	0.230744		-0.0240852	0.00350834	-6.86514	6.64263e-12	0.036421	0.0780089	0.466882	0.640584
L_VLDL_CE	Cholesteryl Esters in Large VLDL	mmol/L	Lipoprotein subclasses	Large VLDL (average diameter 53.6 nm)	Non-derived	23499	23799		-0.0053435	0.00482699	-1.10701	0.268291		-0.0215894	0.00344284	-6.27082	3.59158e-10	0.00322651	0.0767071	0.0420627	0.966449
L_VLDL_FC	Free Cholesterol in Large VLDL	mmol/L	Lipoprotein subclasses	Large VLDL (average diameter 53.6 nm)	Non-derived	23500	23800		-0.00538749	0.00483497	-1.11428	0.265161		-0.0255554	0.00357107	-7.15621	8.29377e-13	0.0593561	0.0775383	0.765506	0.44397
L_VLDL_TG	Triglycerides in Large VLDL	mmol/L	Lipoprotein subclasses	Large VLDL (average diameter 53.6 nm)	Non-derived	23501	23801		-0.00405268	0.00484293	-0.836825	0.402691		-0.0207631	0.00356655	-5.82161	5.82833e-09	0.0937046	0.0758305	1.23571	0.216566
M_VLDL_P	Concentration of Medium VLDL Particles	mmol/L	Lipoprotein subclasses	Medium VLDL (average diameter 44.5 nm)	Non-derived	23502	23802		-0.00408821	0.00482918	-0.846565	0.397238		-0.0178512	0.00337373	-5.29125	1.21484e-07	0.0153119	0.0742396	0.206249	0.836596
M_VLDL_L	Total Lipids in Medium VLDL	mmol/L	Lipoprotein subclasses	Medium VLDL (average diameter 44.5 nm)	Composite	23503	23803		-0.00459096	0.00486373	-0.943918	0.345212		-0.0200903	0.00341863	-5.8767	4.18535e-09	0.0488795	0.0748887	0.652695	0.513953
M_VLDL_PL	Phospholipids in Medium VLDL	mmol/L	Lipoprotein subclasses	Medium VLDL (average diameter 44.5 nm)	Non-derived	23504	23804		-0.00428284	0.00483215	-0.886322	0.375444		-0.0178273	0.00336952	-5.29075	1.21816e-07	0.0272372	0.0750167	0.363082	0.716544
M_VLDL_C	Cholesterol in Medium VLDL	mmol/L	Lipoprotein subclasses	Medium VLDL (average diameter 44.5 nm)	Composite	23505	23805		-0.000998623	0.00484984	-0.205908	0.836862		-0.0105217	0.00336658	-3.12533	0.00177604	-0.00900871	0.0708876	-0.127084	0.898874
M_VLDL_CE	Cholesteryl Esters in Medium VLDL	mmol/L	Lipoprotein subclasses	Medium VLDL (average diameter 44.5 nm)	Non-derived	23506	23806		0.00109558	0.00484292	0.226223	0.821028		-0.00579152	0.0033871	-1.70988	0.0872884	-0.0346231	0.0684236	-0.506011	0.612849
M_VLDL_FC	Free Cholesterol in Medium VLDL	mmol/L	Lipoprotein subclasses	Medium VLDL (average diameter 44.5 nm)	Non-derived	23507	23807		-0.00404322	0.00483321	-0.83655	0.402845		-0.0153626	0.00335689	-4.57642	4.72992e-06	0.0142107	0.0748277	0.189913	0.849378
M_VLDL_TG	Triglycerides in Medium VLDL	mmol/L	Lipoprotein subclasses	Medium VLDL (average diameter 44.5 nm)	Non-derived	23508	23808		-0.00613472	0.00484147	-1.26712	0.205113		-0.0224039	0.003512	-6.37925	1.77962e-10	0.073025	0.0782412	0.933332	0.350649
S_VLDL_P	Concentration of Small VLDL Particles	mmol/L	Lipoprotein subclasses	Small VLDL (average diameter 36.8 nm)	Non-derived	23509	23809		-0.00875757	0.00484686	-1.80685	0.0707849		-0.0255548	0.00345111	-7.40481	1.31337e-13	0.0444776	0.0821314	0.541543	0.588134
S_VLDL_L	Total Lipids in Small VLDL	mmol/L	Lipoprotein subclasses	Small VLDL (average diameter 36.8 nm)	Composite	23510	23810		-0.00787988	0.00486621	-1.61931	0.105381		-0.0262356	0.00345021	-7.60407	2.86951e-14	0.0684753	0.0800105	0.855829	0.392093
S_VLDL_PL	Phospholipids in Small VLDL	mmol/L	Lipoprotein subclasses	Small VLDL (average diameter 36.8 nm)	Non-derived	23511	23811		-0.00609457	0.00484067	-1.25903	0.208018		-0.0201866	0.00338575	-5.96221	2.48843e-09	0.0265081	0.0772705	0.343056	0.731557
S_VLDL_C	Cholesterol in Small VLDL	mmol/L	Lipoprotein subclasses	Small VLDL (average diameter 36.8 nm)	Composite	23512	23812		-0.00540219	0.00484888	-1.11411	0.265232		-0.0194895	0.00338463	-5.75825	8.49926e-09	0.0137292	0.075937	0.180797	0.856527
S_VLDL_CE	Cholesteryl Esters in Small VLDL	mmol/L	Lipoprotein subclasses	Small VLDL (average diameter 36.8 nm)	Non-derived	23513	23813		-0.0069845	0.00484011	-1.44304	0.149008		-0.0210356	0.00339331	-6.19916	5.6765e-10	-0.00773109	0.0790372	-0.0978159	0.922079
S_VLDL_FC	Free Cholesterol in Small VLDL	mmol/L	Lipoprotein subclasses	Small VLDL (average diameter 36.8 nm)	Non-derived	23514	23814		-0.00388376	0.00484639	-0.801372	0.422916		-0.0153687	0.00336557	-4.56646	4.96021e-06	0.0182079	0.0739645	0.246171	0.80555
S_VLDL_TG	Triglycerides in Small VLDL	mmol/L	Lipoprotein subclasses	Small VLDL (average diameter 36.8 nm)	Non-derived	23515	23815		-0.00970524	0.0048493	-2.00137	0.0453525		-0.0298459	0.00352464	-8.46781	2.50057e-17	0.0835326	0.0844446	0.9892	0.322565
XS_VLDL_P	Concentration of Very Small VLDL Particles	mmol/L	Lipoprotein subclasses	Very small VLDL (average diameter 31.3 nm)	Non-derived	23516	23816		-0.00899633	0.00483456	-1.86084	0.0627671		-0.028085	0.00341317	-8.2284	1.89728e-16	0.0129631	0.0816451	0.158773	0.873847
XS_VLDL_L	Total Lipids in Very Small VLDL	mmol/L	Lipoprotein subclasses	Very small VLDL (average diameter 31.3 nm)	Composite	23517	23817		-0.0100475	0.00484505	-2.07376	0.0381015		-0.0295356	0.00343322	-8.60286	7.77517e-18	0.0281208	0.0834958	0.336793	0.736273
XS_VLDL_PL	Phospholipids in Very Small VLDL	mmol/L	Lipoprotein subclasses	Very small VLDL (average diameter 31.3 nm)	Non-derived	23518	23818		-0.0102444	0.00483661	-2.1181	0.0341666		-0.030005	0.00342424	-8.76252	1.90929e-18	0.020012	0.084493	0.236848	0.812775
XS_VLDL_C	Cholesterol in Very Small VLDL	mmol/L	Lipoprotein subclasses	Very small VLDL (average diameter 31.3 nm)	Composite	23519	23819		-0.00660821	0.00483504	-1.36673	0.171708		-0.0216146	0.00346381	-6.24013	4.37214e-10	-0.00229117	0.0786432	-0.0291338	0.976758
XS_VLDL_CE	Cholesteryl Esters in Very Small VLDL	mmol/L	Lipoprotein subclasses	Very small VLDL (average diameter 31.3 nm)	Non-derived	23520	23820		-0.00569775	0.00482586	-1.18067	0.237734		-0.0195823	0.00348308	-5.62213	1.88615e-08	-0.000116266	0.0770276	-0.00150941	0.998796
XS_VLDL_FC	Free Cholesterol in Very Small VLDL	mmol/L	Lipoprotein subclasses	Very small VLDL (average diameter 31.3 nm)	Non-derived	23521	23821		-0.00889698	0.00483799	-1.83898	0.0659175		-0.0258736	0.00342388	-7.5568	4.13118e-14	0.00263959	0.0819435	0.0322123	0.974303
XS_VLDL_TG	Triglycerides in Very Small VLDL	mmol/L	Lipoprotein subclasses	Very small VLDL (average diameter 31.3 nm)	Non-derived	23522	23822		-0.0129103	0.00484038	-2.66721	0.00764846		-0.035805	0.00348212	-10.2826	8.44617e-25	0.0713535	0.0900694	0.792205	0.428241
IDL_P	Concentration of IDL Particles	mmol/L	Lipoprotein subclasses	IDL (average diameter 28.6 nm)	Non-derived	23523	23823		-0.00136512	0.0048251	-0.28292	0.777239		-0.0136773	0.00338537	-4.04012	5.34241e-05	0.0103801	0.0712727	0.145639	0.884206
IDL_L	Total Lipids in IDL	mmol/L	Lipoprotein subclasses	IDL (average diameter 28.6 nm)	Composite	23524	23824		-0.00203983	0.0048459	-0.420939	0.6738		-0.0164486	0.00349562	-4.70548	2.53263e-06	0.0438805	0.0728413	0.602412	0.5469
IDL_PL	Phospholipids in IDL	mmol/L	Lipoprotein subclasses	IDL (average diameter 28.6 nm)	Non-derived	23525	23825		-0.00324999	0.00484028	-0.671446	0.501936		-0.0172295	0.00349305	-4.93251	8.11805e-07	0.0349166	0.0733666	0.47592	0.634132
IDL_C	Cholesterol in IDL	mmol/L	Lipoprotein subclasses	IDL (average diameter 28.6 nm)	Composite	23526	23826		0.00099254	0.00483836	0.20514	0.837463		-0.0119147	0.00350504	-3.39932	0.000675542	0.0297302	0.068576	0.433536	0.664625
IDL_CE	Cholesteryl Esters in IDL	mmol/L	Lipoprotein subclasses	IDL (average diameter 28.6 nm)	Non-derived	23527	23827		0.000558212	0.00483337	0.115491	0.908056		-0.0115137	0.00350591	-3.28408	0.00102317	0.0359569	0.0691554	0.519944	0.603103
IDL_FC	Free Cholesterol in IDL	mmol/L	Lipoprotein subclasses	IDL (average diameter 28.6 nm)	Non-derived	23528	23828		0.000244452	0.00483584	0.0505501	0.959684		-0.0123925	0.0034871	-3.55381	0.000379697	0.0118012	0.0695733	0.169623	0.865306
IDL_TG	Triglycerides in IDL	mmol/L	Lipoprotein subclasses	IDL (average diameter 28.6 nm)	Non-derived	23529	23829		-0.0131783	0.00484932	-2.71755	0.00657678		-0.0388372	0.00346444	-11.2102	3.63216e-29	0.0959631	0.0907194	1.0578	0.290146
L_LDL_P	Concentration of Large LDL Particles	mmol/L	Lipoprotein subclasses	Large LDL (average diameter 25.5 nm)	Non-derived	23530	23830		-0.000522518	0.00483742	-0.108016	0.913983		-0.00978076	0.00335929	-2.91155	0.00359636	0.0345009	0.070431	0.489854	0.624237
L_LDL_L	Total Lipids in Large LDL	mmol/L	Lipoprotein subclasses	Large LDL (average diameter 25.5 nm)	Composite	23531	23831		-0.00105886	0.00484624	-0.218491	0.827046		-0.0119654	0.00340039	-3.51884	0.000433431	0.0605049	0.0715689	0.845408	0.397883
L_LDL_PL	Phospholipids in Large LDL	mmol/L	Lipoprotein subclasses	Large LDL (average diameter 25.5 nm)	Non-derived	23532	23832		0.00011047	0.00484133	0.022818	0.981795		-0.011352	0.00339142	-3.34726	0.000816135	0.0420501	0.0697045	0.603263	0.546334
L_LDL_C	Cholesterol in Large LDL	mmol/L	Lipoprotein subclasses	Large LDL (average diameter 25.5 nm)	Composite	23533	23833		8.42401e-05	0.0048438	0.0173913	0.986124		-0.00886962	0.0034082	-2.60243	0.00925656	0.0519685	0.0697677	0.744878	0.456345
L_LDL_CE	Cholesteryl Esters in Large LDL	mmol/L	Lipoprotein subclasses	Large LDL (average diameter 25.5 nm)	Non-derived	23534	23834		-0.00106553	0.00484248	-0.220039	0.825841		-0.00997881	0.0033962	-2.93823	0.00330092	0.0598328	0.0711776	0.840613	0.400565
L_LDL_FC	Free Cholesterol in Large LDL	mmol/L	Lipoprotein subclasses	Large LDL (average diameter 25.5 nm)	Non-derived	23535	23835		0.00259028	0.00483491	0.535746	0.592134		-0.00530321	0.00344091	-1.54122	0.123263	0.02973	0.0672371	0.442168	0.658368
L_LDL_TG	Triglycerides in Large LDL	mmol/L	Lipoprotein subclasses	Large LDL (average diameter 25.5 nm)	Non-derived	23536	23836		-0.0110172	0.00485372	-2.26985	0.0232166		-0.0386771	0.00346332	-11.1676	5.87168e-29	0.110434	0.0873173	1.26475	0.205963
M_LDL_P	Concentration of Medium LDL Particles	mmol/L	Lipoprotein subclasses	Medium LDL (average diameter 23 nm)	Non-derived	23537	23837		-0.00432676	0.00483205	-0.895429	0.370558		-0.0151335	0.00335659	-4.5086	6.52564e-06	0.00413678	0.0754333	0.0548403	0.956266
M_LDL_L	Total Lipids in Medium LDL	mmol/L	Lipoprotein subclasses	Medium LDL (average diameter 23 nm)	Composite	23538	23838		-0.00200872	0.00485647	-0.413618	0.679154		-0.0142345	0.00337437	-4.21841	2.46035e-05	0.0627043	0.0724092	0.865971	0.386506
M_LDL_PL	Phospholipids in Medium LDL	mmol/L	Lipoprotein subclasses	Medium LDL (average diameter 23 nm)	Non-derived	23539	23839		-0.000409406	0.00484549	-0.0844921	0.932665		-0.0108812	0.00336819	-3.23058	0.00123537	0.0501456	0.0701921	0.714405	0.474977
M_LDL_C	Cholesterol in Medium LDL	mmol/L	Lipoprotein subclasses	Medium LDL (average diameter 23 nm)	Composite	23540	23840		-0.00133668	0.00485158	-0.275515	0.782921		-0.0123163	0.00336884	-3.65595	0.000256234	0.0450545	0.0710206	0.634387	0.525829
M_LDL_CE	Cholesteryl Esters in Medium LDL	mmol/L	Lipoprotein subclasses	Medium LDL (average diameter 23 nm)	Non-derived	23541	23841		-0.00254638	0.00484623	-0.525436	0.59928		-0.0148439	0.00337093	-4.40349	1.06522e-05	0.0530703	0.0729471	0.727518	0.466909
M_LDL_FC	Free Cholesterol in Medium LDL	mmol/L	Lipoprotein subclasses	Medium LDL (average diameter 23 nm)	Non-derived	23542	23842		0.00274206	0.00483577	0.567037	0.570689		-0.00343596	0.00337329	-1.01858	0.308404	0.0300183	0.0664773	0.451557	0.651588
M_LDL_TG	Triglycerides in Medium LDL	mmol/L	Lipoprotein subclasses	Medium LDL (average diameter 23 nm)	Non-derived	23543	23843		-0.0087672	0.00485395	-1.8062	0.070887		-0.0360295	0.0034899	-10.3239	5.4935e-25	0.10639	0.0832227	1.27837	0.201118
S_LDL_P	Concentration of Small LDL Particles	mmol/L	Lipoprotein subclasses	Small LDL (average diameter 18.7 nm)	Non-derived	23544	23844		-0.00251455	0.00482488	-0.521163	0.602253		-0.015089	0.00335591	-4.49624	6.91641e-06	0.0366332	0.0730504	0.501479	0.616034
S_LDL_L	Total Lipids in Small LDL	mmol/L	Lipoprotein subclasses	Small LDL (average diameter 18.7 nm)	Composite	23545	23845		-0.000894823	0.00485636	-0.184258	0.853811		-0.0115748	0.00336676	-3.43796	0.000586105	0.0547762	0.0714573	0.766558	0.443344
S_LDL_PL	Phospholipids in Small LDL	mmol/L	Lipoprotein subclasses	Small LDL (average diameter 18.7 nm)	Non-derived	23546	23846		-0.000266666	0.00482029	-0.0553215	0.955882		-0.00509253	0.00335019	-1.52007	0.128493	0.0501124	0.0706984	0.708819	0.478437
S_LDL_C	Cholesterol in Small LDL	mmol/L	Lipoprotein subclasses	Small LDL (average diameter 18.7 nm)	Composite	23547	23847		0.000446642	0.00484646	0.0921583	0.926572		-0.0104315	0.00335967	-3.10493	0.00190322	0.0427614	0.0696037	0.614355	0.538981
S_LDL_CE	Cholesteryl Esters in Small LDL	mmol/L	Lipoprotein subclasses	Small LDL (average diameter 18.7 nm)	Non-derived	23548	23848		-0.000875335	0.00484865	-0.180532	0.856735		-0.0151632	0.00336563	-4.50531	6.62753e-06	0.0461639	0.0709115	0.651007	0.515042
S_LDL_FC	Free Cholesterol in Small LDL	mmol/L	Lipoprotein subclasses	Small LDL (average diameter 18.7 nm)	Non-derived	23549	23849		0.00359359	0.00482525	0.744747	0.456425		0.00347053	0.00337202	1.02921	0.30338	0.0284523	0.0662569	0.429424	0.667615
S_LDL_TG	Triglycerides in Small LDL	mmol/L	Lipoprotein subclasses	Small LDL (average diameter 18.7 nm)	Non-derived	23550	23850		-0.00668253	0.00484915	-1.37808	0.168178		-0.0340206	0.00351226	-9.68626	3.4493e-22	0.0959077	0.079436	1.20736	0.227295
XL_HDL_P	Concentration of Very Large HDL Particles	mmol/L	Lipoprotein subclasses	Very large HDL (average diameter 14.3 nm)	Non-derived	23551	23851		0.000891389	0.00482963	0.184567	0.853569		0.000450068	0.00395165	0.113894	0.909322	-0.0144715	0.0693729	-0.208605	0.834757
XL_HDL_L	Total Lipids in Very Large HDL	mmol/L	Lipoprotein subclasses	Very large HDL (average diameter 14.3 nm)	Composite	23552	23852		0.000926133	0.00484932	0.190982	0.84854		0.00432972	0.00399288	1.08436	0.278204	-0.0401112	0.0692069	-0.579585	0.562195
XL_HDL_PL	Phospholipids in Very Large HDL	mmol/L	Lipoprotein subclasses	Very large HDL (average diameter 14.3 nm)	Non-derived	23553	23853		0.000462483	0.0048297	0.0957581	0.923713		0.00444051	0.00397376	1.11746	0.263799	-0.0378446	0.0700061	-0.54059	0.58879
XL_HDL_C	Cholesterol in Very Large HDL	mmol/L	Lipoprotein subclasses	Very large HDL (average diameter 14.3 nm)	Composite	23554	23854		0.00191999	0.00483472	0.397125	0.691275		0.00808534	0.00397537	2.03386	0.041966	-0.0277414	0.0682924	-0.406215	0.684585
XL_HDL_CE	Cholesteryl Esters in Very Large HDL	mmol/L	Lipoprotein subclasses	Very large HDL (average diameter 14.3 nm)	Non-derived	23555	23855		0.00167188	0.00483221	0.345987	0.729352		0.00929999	0.00400971	2.31937	0.020375	-0.0336658	0.0686495	-0.490401	0.62385
XL_HDL_FC	Free Cholesterol in Very Large HDL	mmol/L	Lipoprotein subclasses	Very large HDL (average diameter 14.3 nm)	Non-derived	23556	23856		0.00308564	0.00483012	0.638834	0.522931		0.00328098	0.00380652	0.861937	0.388722	-0.0127891	0.0673152	-0.189988	0.849318
XL_HDL_TG	Triglycerides in Very Large HDL	mmol/L	Lipoprotein subclasses	Very large HDL (average diameter 14.3 nm)	Non-derived	23557	23857		-0.00822065	0.00483541	-1.70009	0.0891134		-0.0351278	0.0034085	-10.3059	6.6243e-25	0.0808105	0.0814266	0.992433	0.320986
L_HDL_P	Concentration of Large HDL Particles	mmol/L	Lipoprotein subclasses	Large HDL (average diameter 12.1 nm)	Non-derived	23558	23858		-0.000310887	0.00483074	-0.0643561	0.948687		0.0029174	0.00411067	0.709714	0.477882	-0.0249618	0.0700793	-0.356194	0.721695
L_HDL_L	Total Lipids in Large HDL	mmol/L	Lipoprotein subclasses	Large HDL (average diameter 12.1 nm)	Composite	23559	23859		4.78689e-05	0.00483686	0.00989669	0.992104		0.00111136	0.00411182	0.270284	0.786942	-0.0213205	0.0690183	-0.30891	0.75739
L_HDL_PL	Phospholipids in Large HDL	mmol/L	Lipoprotein subclasses	Large HDL (average diameter 12.1 nm)	Non-derived	23560	23860		-0.00168653	0.0048249	-0.349546	0.726679		-0.000925202	0.00408074	-0.226724	0.820638	-0.00410958	0.0719259	-0.0571364	0.954437
L_HDL_C	Cholesterol in Large HDL	mmol/L	Lipoprotein subclasses	Large HDL (average diameter 12.1 nm)	Composite	23561	23861		0.00109396	0.00483011	0.226487	0.820823		0.00878291	0.0041004	2.14197	0.0321962	-0.0346924	0.0687815	-0.504386	0.61399
L_HDL_CE	Cholesteryl Esters in Large HDL	mmol/L	Lipoprotein subclasses	Large HDL (average diameter 12.1 nm)	Non-derived	23562	23862		0.00152633	0.00482835	0.31612	0.751912		0.0104634	0.00409647	2.55425	0.0106417	-0.0396763	0.0684868	-0.579328	0.562368
L_HDL_FC	Free Cholesterol in Large HDL	mmol/L	Lipoprotein subclasses	Large HDL (average diameter 12.1 nm)	Non-derived	23563	23863		-0.000427965	0.00482889	-0.0886261	0.929379		0.0022873	0.00408884	0.559401	0.575888	-0.0188439	0.0701984	-0.268438	0.788362
L_HDL_TG	Triglycerides in Large HDL	mmol/L	Lipoprotein subclasses	Large HDL (average diameter 12.1 nm)	Non-derived	23564	23864		-0.00979916	0.00483174	-2.02808	0.0425519		-0.0374287	0.00351108	-10.6602	1.56331e-26	0.0656837	0.0825774	0.79542	0.426369
M_HDL_P	Concentration of Medium HDL Particles	mmol/L	Lipoprotein subclasses	Medium HDL (average diameter 10.9 nm)	Non-derived	23565	23865		-0.00307215	0.00482634	-0.636538	0.524426		-0.0146897	0.0038786	-3.78738	0.000152242	0.0232747	0.0728696	0.319402	0.749422
M_HDL_L	Total Lipids in Medium HDL	mmol/L	Lipoprotein subclasses	Medium HDL (average diameter 10.9 nm)	Composite	23566	23866		-0.00387322	0.00482584	-0.802599	0.422206		-0.0176972	0.00383423	-4.61559	3.91981e-06	0.0282717	0.0740014	0.382043	0.702429
M_HDL_PL	Phospholipids in Medium HDL	mmol/L	Lipoprotein subclasses	Medium HDL (average diameter 10.9 nm)	Non-derived	23567	23867		-0.00540786	0.00482259	-1.12136	0.262135		-0.0211506	0.0037778	-5.59864	2.16044e-08	0.0426653	0.0757781	0.563029	0.573415
M_HDL_C	Cholesterol in Medium HDL	mmol/L	Lipoprotein subclasses	Medium HDL (average diameter 10.9 nm)	Composite	23568	23868		-0.000756483	0.00482829	-0.156677	0.875499		-0.00687373	0.00391278	-1.75674	0.0789623	0.00855259	0.0705131	0.121291	0.903461
M_HDL_CE	Cholesteryl Esters in Medium HDL	mmol/L	Lipoprotein subclasses	Medium HDL (average diameter 10.9 nm)	Non-derived	23569	23869		-0.000174246	0.00482853	-0.0360868	0.971213		-0.00491139	0.00389791	-1.26001	0.207668	0.00255697	0.0699237	0.0365681	0.970829
M_HDL_FC	Free Cholesterol in Medium HDL	mmol/L	Lipoprotein subclasses	Medium HDL (average diameter 10.9 nm)	Non-derived	23570	23870		-0.00322805	0.00482721	-0.66872	0.503674		-0.0144638	0.00394069	-3.67036	0.000242205	0.0348255	0.0731217	0.476268	0.633883
M_HDL_TG	Triglycerides in Medium HDL	mmol/L	Lipoprotein subclasses	Medium HDL (average diameter 10.9 nm)	Non-derived	23571	23871		-0.0117881	0.00484424	-2.43342	0.0149568		-0.0400225	0.00346675	-11.5447	7.85331e-31	0.0843608	0.0872876	0.966469	0.33381
S_HDL_P	Concentration of Small HDL Particles	mmol/L	Lipoprotein subclasses	Small HDL (average diameter 8.7 nm)	Non-derived	23572	23872		-0.00224691	0.00484684	-0.463583	0.642946		-0.0141883	0.00346298	-4.09714	4.18289e-05	0.0406836	0.0721396	0.563957	0.572784
S_HDL_L	Total Lipids in Small HDL	mmol/L	Lipoprotein subclasses	Small HDL (average diameter 8.7 nm)	Composite	23573	23873		-0.0058972	0.00484708	-1.21665	0.223737		-0.0240266	0.00349413	-6.87629	6.14327e-12	0.0542141	0.0763374	0.710191	0.477586
S_HDL_PL	Phospholipids in Small HDL	mmol/L	Lipoprotein subclasses	Small HDL (average diameter 8.7 nm)	Non-derived	23574	23874		-0.00720762	0.00483473	-1.4908	0.136013		-0.0267974	0.00351479	-7.62417	2.45602e-14	0.0525354	0.0780705	0.672923	0.500996
S_HDL_C	Cholesterol in Small HDL	mmol/L	Lipoprotein subclasses	Small HDL (average diameter 8.7 nm)	Composite	23575	23875		-0.00165404	0.00484483	-0.341404	0.7328		-0.0108117	0.00347567	-3.11069	0.00186648	0.0355287	0.0714594	0.497187	0.619057
S_HDL_CE	Cholesteryl Esters in Small HDL	mmol/L	Lipoprotein subclasses	Small HDL (average diameter 8.7 nm)	Non-derived	23576	23876		0.000113364	0.00484629	0.0233919	0.981338		-0.00550534	0.0034585	-1.59183	0.111423	0.0225778	0.0693076	0.325762	0.744605
S_HDL_FC	Free Cholesterol in Small HDL	mmol/L	Lipoprotein subclasses	Small HDL (average diameter 8.7 nm)	Non-derived	23577	23877		-0.00677304	0.00484644	-1.39753	0.162254		-0.0251322	0.00353569	-7.10817	1.17596e-12	0.0795858	0.0781291	1.01864	0.308372
S_HDL_TG	Triglycerides in Small HDL	mmol/L	Lipoprotein subclasses	Small HDL (average diameter 8.7 nm)	Non-derived	23578	23878		-0.0090785	0.00484742	-1.87285	0.0610891		-0.0366096	0.0036035	-10.1595	3.00765e-24	0.0834167	0.0819615	1.01775	0.308795
Phosphoglyc	Phosphoglycerides	mmol/L	Other lipids	NA	Non-derived	23434	23734		-0.00692097	0.00484635	-1.42808	0.153269		-0.0309495	0.00366806	-8.43756	3.2402e-17	0.0656672	0.0771041	0.851669	0.394398
TG_by_PG	Triglycerides to Phosphoglycerides ratio	ratio	Other lipids	NA	Ratio	23435	23735		-0.0054471	0.00487742	-1.1168	0.26408		-0.0246515	0.0038489	-6.40481	1.50553e-10	0.0717728	0.0778085	0.922429	0.356305
Cholines	Total Cholines	mmol/L	Other lipids	NA	Non-derived	23436	23736		-0.00553808	0.00484222	-1.14371	0.252745		-0.0281269	0.00369535	-7.61142	2.71099e-14	0.0467441	0.0753749	0.620155	0.535156
Phosphatidylc	Phosphatidylcholines	mmol/L	Other lipids	NA	Non-derived	23437	23737		-0.00591631	0.00483441	-1.22379	0.221031		-0.0248514	0.00370904	-6.70022	2.0811e-11	0.0584491	0.0767906	0.761148	0.446568
Sphingomyelins	Sphingomyelins	mmol/L	Other lipids	NA	Non-derived	23438	23738		-0.00213371	0.00484311	-0.440566	0.659527		-0.0225947	0.00368402	-6.13316	8.61503e-10	0.0343346	0.0714873	0.48029	0.631021
Total_C	Total Cholesterol	mmol/L	Overall Cholesterol	NA	Composite	23400	23700		-0.00152898	0.00487414	-0.313691	0.753756		-0.0146664	0.0035236	-4.16232	3.15024e-05	0.0293374	0.0710639	0.412831	0.679731
non_HDL_C	Total Cholesterol Minus HDL-C	mmol/L	Overall Cholesterol	NA	Composite	23401	23701		-0.00199967	0.00487658	-0.410055	0.681765		-0.0151265	0.00339614	-4.45403	8.42725e-06	0.0404673	0.0716962	0.564428	0.572463
Remnant_C	Remnant Cholesterol (Non-HDL, Non-LDL -Cholesterol)	mmol/L	Overall Cholesterol	NA	Composite	23402	23702		-0.00368115	0.00487784	-0.754668	0.450448		-0.0201189	0.00340189	-5.91402	3.33856e-09	0.0346005	0.0733186	0.471919	0.636985
VLDL_C	VLDL Cholesterol	mmol/L	Overall Cholesterol	NA	Composite	23403	23703		-0.00616313	0.00486737	-1.26621	0.205436		-0.0246982	0.00340501	-7.25349	4.06158e-13	0.0339865	0.078092	0.435211	0.66341
Clinical_LDL_C	Clinical LDL Cholesterol	mmol/L	Overall Cholesterol	NA	Non-derived	23404	23704		0.00142681	0.00483662	0.295001	0.767993		-0.00808654	0.00338028	-2.39227	0.0167445	0.0288898	0.0676247	0.427209	0.669227
LDL_C	LDL Cholesterol	mmol/L	Overall Cholesterol	NA	Composite	23405	23705		-0.000295248	0.00484646	-0.0609202	0.951423		-0.0100507	0.00337925	-2.97423	0.00293725	0.0501225	0.0700832	0.715186	0.474494
HDL_C	HDL Cholesterol	mmol/L	Overall Cholesterol	NA	Composite	23406	23706		0.000615117	0.00485277	0.126756	0.899134		-0.000446277	0.00409208	-0.109059	0.913156	-0.0150899	0.0680171	-0.221855	0.824427
PC1	PC1	scaled	PC	NA	NA	NA	NA		-0.00735288	0.00482274	-1.52463	0.127352		-0.0363704	0.00374534	-9.71084	2.71087e-22	0.0727651	0.0801108	0.908306	0.363717
PC2	PC2	scaled	PC	NA	NA	NA	NA		0.000922267	0.00480781	0.191827	0.847878		0.0122765	0.00344359	3.56502	0.000363828	-0.0372844	0.0700287	-0.532416	0.594438
PC3	PC3	scaled	PC	NA	NA	NA	NA		-0.00599501	0.00480038	-1.24886	0.211716		-0.0228055	0.00369615	-6.17007	6.82597e-10	0.0679915	0.0778944	0.872868	0.382735
PC4	PC4	scaled	PC	NA	NA	NA	NA		-0.00407044	0.00479282	-0.849279	0.395726		-0.00802919	0.00342866	-2.34178	0.0191918	-0.023747	0.0763809	-0.310903	0.755875
PC5	PC5	scaled	PC	NA	NA	NA	NA		0.00360552	0.00480194	0.750846	0.452745		0.00924043	0.00340116	2.71685	0.0065907	0.00363571	0.068179	0.053326	0.957472
PC6	PC6	scaled	PC	NA	NA	NA	NA		0.00322892	0.00494917	0.652416	0.514133		-0.016078	0.00353534	-4.54777	5.42161e-06	0.0475962	0.0763983	0.623001	0.533284
PC7	PC7	scaled	PC	NA	NA	NA	NA		0.00492209	0.00481093	1.0231	0.306258		0.0243821	0.00340311	7.16467	7.79729e-13	0.0260299	0.0660978	0.393808	0.693723
PC8	PC8	scaled	PC	NA	NA	NA	NA		-0.00079174	0.00480441	-0.164794	0.869106		-0.000512883	0.00338094	-0.151698	0.879425	-0.0739709	0.0725682	-1.01933	0.308047
PC9	PC9	scaled	PC	NA	NA	NA	NA		-0.000970613	0.0048196	-0.201389	0.840395		-0.0106214	0.00342429	-3.10178	0.00192361	0.148352	0.0746476	1.98737	0.0468817
PC10	PC10	scaled	PC	NA	NA	NA	NA		0.000393259	0.00481913	0.0816037	0.934962		-0.00694355	0.00338521	-2.05115	0.0402528	0.0130043	0.0706831	0.18398	0.854029
Total_PL	Total Phospholipids in Lipoprotein Particles	mmol/L	Phospholipids	NA	Composite	23411	23711		-0.00720727	0.0048664	-1.48103	0.138599		-0.0278706	0.00361765	-7.70406	1.3181e-14	0.0641576	0.0790303	0.81181	0.416901
VLDL_PL	Phospholipids in VLDL	mmol/L	Phospholipids	NA	Composite	23412	23712		-0.00719778	0.00486443	-1.47968	0.13896		-0.0272865	0.00347448	-7.85342	4.04856e-15	0.0613094	0.0795541	0.770662	0.440907
LDL_PL	Phospholipids in LDL	mmol/L	Phospholipids	NA	Composite	23413	23713		-0.000122221	0.0048488	-0.0252065	0.97989		-0.010955	0.0033732	-3.24767	0.00116353	0.0535902	0.0702091	0.763294	0.445288
HDL_PL	Phospholipids in HDL	mmol/L	Phospholipids	NA	Composite	23414	23714		-0.00417423	0.00483306	-0.863683	0.387762		-0.0170596	0.00396468	-4.30289	1.68581e-05	0.0129632	0.0737587	0.175752	0.860489
HDL_CE_pct_C	Cholesteryl Esters to Cholesterol in HDL percentage	%	Relative cholesterol concentrations	NA	Percentage	NA	NA		0.0101581	0.00485158	2.09377	0.0362804		0.0337961	0.00344253	9.81722	9.49269e-23	-0.110132	0.0604726	-1.82119	0.0685778
HDL_FC_pct_C	Free Cholesterol to Cholesterol in HDL percentage	%	Relative cholesterol concentrations	NA	Percentage	NA	NA		-0.00905546	0.00488193	-1.8549	0.0636112		-0.0337961	0.00344253	-9.81722	9.49269e-23	0.146267	0.0800802	1.82651	0.0677734
LDL_CE_pct_C	Cholesteryl Esters to Cholesterol in LDL percentage	%	Relative cholesterol concentrations	NA	Percentage	NA	NA		-0.00773175	0.00485582	-1.59226	0.111325		-0.0279961	0.00362165	-7.7302	1.07379e-14	0.0780385	0.0793675	0.983256	0.325482
LDL_FC_pct_C	Free Cholesterol to Cholesterol in LDL percentage	%	Relative cholesterol concentrations	NA	Percentage	NA	NA		0.00805124	0.00483887	1.66387	0.0961387		0.0279961	0.00362165	7.7302	1.07379e-14	-0.0614833	0.0627097	-0.980443	0.326867
Total_CE_pct_C	Total Esterified Cholesterol to Total Cholesterol percentage	%	Relative cholesterol concentrations	NA	Percentage	NA	NA		0.00322771	0.00486427	0.663555	0.506975		0.0232863	0.00363218	6.41112	1.44456e-10	-0.0564064	0.0663756	-0.849805	0.395433
Total_FC_pct_C	Total Free Cholesterol to Total Cholesterol percentage	%	Relative cholesterol concentrations	NA	Percentage	NA	NA		-0.00299404	0.00487158	-0.614594	0.538823		-0.0232863	0.00363218	-6.41112	1.44456e-10	0.0619121	0.0727541	0.850977	0.394782
VLDL_CE_pct_C	Cholesteryl Esters to Cholesterol in VLDL percentage	%	Relative cholesterol concentrations	NA	Percentage	NA	NA		0.00575814	0.00484794	1.18775	0.234932		0.0185281	0.00379516	4.88203	1.05002e-06	-0.0843797	0.06579	-1.28256	0.199646
VLDL_FC_pct_C	Free Cholesterol to Cholesterol in VLDL percentage	%	Relative cholesterol concentrations	NA	Percentage	NA	NA		-0.00520662	0.00486626	-1.06994	0.284645		-0.0185281	0.00379516	-4.88203	1.05002e-06	0.0998396	0.0776044	1.28652	0.198262
HDL_C_pct	Cholesterol to Total Lipids in HDL percentage	%	Relative lipid concentrations	NA	Percentage	NA	NA		0.0103419	0.00485432	2.13045	0.0331346		0.0356252	0.00378412	9.41441	4.75735e-21	-0.0395897	0.0602734	-0.656835	0.511287
HDL_CE_pct	Cholesteryl Esters to Total Lipids in HDL percentage	%	Relative lipid concentrations	NA	Percentage	NA	NA		0.0112037	0.00485471	2.30779	0.0210106		0.0381274	0.00370008	10.3045	6.72531e-25	-0.0539694	0.0596232	-0.905174	0.365373
HDL_FC_by_CE	Free Cholesterol to Cholesteryl Esters in HDL percentage	ratio	Relative lipid concentrations	NA	Ratio	NA	NA		-0.00931411	0.00488522	-1.90659	0.0565736		-0.0336203	0.00345122	-9.74159	2.00388e-22	0.157401	0.0810628	1.94172	0.0521716
HDL_FC_pct	Free Cholesterol to Total Lipids in HDL percentage	%	Relative lipid concentrations	NA	Percentage	NA	NA		0.000850886	0.00485483	0.175266	0.860871		-0.00208157	0.00379677	-0.548248	0.583521	0.0590616	0.0684356	0.863025	0.388124
HDL_PL_pct	Phospholipids to Total Lipids in HDL percentage	%	Relative lipid concentrations	NA	Percentage	NA	NA		-0.0120998	0.00485297	-2.49327	0.0126572		-0.0279641	0.00374983	-7.45743	8.82263e-14	0.0531189	0.0844402	0.629072	0.529302
HDL_TG_pct	Triglycerides to Total Lipids in HDL percentage	%	Relative lipid concentrations	NA	Percentage	NA	NA		-0.00793865	0.00486173	-1.63289	0.102493		-0.0349514	0.00371014	-9.42048	4.49014e-21	0.0508299	0.0792522	0.641369	0.521283
LDL_C_pct	Cholesterol to Total Lipids in LDL percentage	%	Relative lipid concentrations	NA	Percentage	NA	NA		0.00348155	0.00481894	0.722472	0.470005		0.0245889	0.00360566	6.81953	9.13405e-12	-0.0101472	0.0685199	-0.148091	0.882271
LDL_CE_pct	Cholesteryl Esters to Total Lipids in LDL percentage	%	Relative lipid concentrations	NA	Percentage	NA	NA		-0.00722353	0.00484362	-1.49135	0.13587		-0.00213964	0.0034093	-0.62759	0.530272	0.0854014	0.0820008	1.04147	0.297657
LDL_FC_by_CE	Free Cholesterol to Cholesteryl Esters in LDL percentage	ratio	Relative lipid concentrations	NA	Ratio	NA	NA		0.00858688	0.00484077	1.77387	0.076085		0.0282935	0.0036282	7.79822	6.27842e-15	-0.0592097	0.0622237	-0.951562	0.341319
LDL_FC_pct	Free Cholesterol to Total Lipids in LDL percentage	%	Relative lipid concentrations	NA	Percentage	NA	NA		0.00788016	0.00484731	1.62568	0.104018		0.0306611	0.00367772	8.33698	7.62134e-17	-0.0552892	0.0634501	-0.87138	0.383547
LDL_PL_pct	Phospholipids to Total Lipids in LDL percentage	%	Relative lipid concentrations	NA	Percentage	NA	NA		0.0108755	0.00488276	2.22732	0.0259259		0.0166961	0.00344054	4.85274	1.21768e-06	-0.0985088	0.0624521	-1.57735	0.114715
LDL_TG_pct	Triglycerides to Total Lipids in LDL percentage	%	Relative lipid concentrations	NA	Percentage	NA	NA		-0.00597607	0.00483514	-1.23597	0.216471		-0.0307449	0.00355207	-8.65548	4.9084e-18	0.0613247	0.0788075	0.778158	0.436476
Total_C_pct	Total Cholesterol to Total Lipids percentage	%	Relative lipid concentrations	NA	Percentage	NA	NA		0.00804415	0.00487499	1.65009	0.0989254		0.0256415	0.00370588	6.91914	4.54395e-12	-0.049105	0.063064	-0.778653	0.436184
Total_CE_pct	Total Esterified Cholesterol to Total Lipids percentage	%	Relative lipid concentrations	NA	Percentage	NA	NA		0.00806202	0.00487821	1.65266	0.0984003		0.028435	0.00375758	7.56737	3.80843e-14	-0.0531551	0.0629553	-0.84433	0.398485
Total_FC_by_CE	Total Free Cholesterol to Total Esterified Cholesterol ratio	ratio	Relative lipid concentrations	NA	Ratio	NA	NA		-0.00297967	0.00487074	-0.61175	0.540703		-0.0234336	0.00363194	-6.45208	1.10322e-10	0.0616539	0.0727452	0.847533	0.396698
Total_FC_pct	Total Free Cholesterol to Total Lipids percentage	%	Relative lipid concentrations	NA	Percentage	NA	NA		0.00708926	0.0048655	1.45705	0.145104		0.0153302	0.00353651	4.33483	1.4587e-05	-0.0317902	0.0640332	-0.496464	0.619567
Total_PL_pct	Total Phospholipids to Total Lipids percentage	%	Relative lipid concentrations	NA	Percentage	NA	NA		0.000827506	0.00489414	0.169081	0.865733		0.0111375	0.00363564	3.06341	0.00218828	-0.0780232	0.0698043	-1.11774	0.263677
Total_TG_pct	Total Triglycerides to Total Lipids percentage	%	Relative lipid concentrations	NA	Percentage	NA	NA		-0.0064571	0.00490323	-1.31691	0.18787		-0.0277417	0.00384049	-7.22346	5.06803e-13	0.0861518	0.0780945	1.10317	0.269952
VLDL_C_pct	Cholesterol to Total Lipids in VLDL percentage	%	Relative lipid concentrations	NA	Percentage	NA	NA		0.00668017	0.0048591	1.37477	0.169201		0.0185045	0.00374421	4.94216	7.72626e-07	-0.0618134	0.0652131	-0.947868	0.343197
VLDL_CE_pct	Cholesteryl Esters to Total Lipids in VLDL percentage	%	Relative lipid concentrations	NA	Percentage	NA	NA		0.00681833	0.00486014	1.40291	0.160644		0.0189217	0.00376557	5.02493	5.03629e-07	-0.0636649	0.0650839	-0.978197	0.327977
VLDL_FC_by_CE	Free Cholesterol to Cholesteryl Esters in VLDL percentage	ratio	Relative lipid concentrations	NA	Ratio	NA	NA		-0.00432209	0.00486765	-0.887923	0.374582		-0.0173088	0.00377428	-4.58597	4.5188e-06	0.10457	0.0765035	1.36686	0.171668
VLDL_FC_pct	Free Cholesterol to Total Lipids in VLDL percentage	%	Relative lipid concentrations	NA	Percentage	NA	NA		0.00614523	0.00485706	1.26522	0.205794		0.0168225	0.00366951	4.58441	4.55271e-06	-0.0548446	0.0656909	-0.834889	0.40378
VLDL_PL_pct	Phospholipids to Total Lipids in VLDL percentage	%	Relative lipid concentrations	NA	Percentage	NA	NA		0.00561579	0.00485004	1.15788	0.246912		0.00958683	0.00360932	2.65613	0.00790432	-0.0426839	0.0661073	-0.645676	0.518489
VLDL_TG_pct	Triglycerides to Total Lipids in VLDL percentage	%	Relative lipid concentrations	NA	Percentage	NA	NA		-0.00625964	0.00486588	-1.28644	0.198291		-0.0168811	0.00372173	-4.53582	5.73801e-06	0.0714057	0.0794607	0.898629	0.36885
IDL_CE_pct_C	Cholesteryl Esters to Cholesterol in IDL percentage	%	Relative lipoprotein cholesterol concentrations	IDL ratios	Percentage	NA	NA		0.00320266	0.00483225	0.662768	0.507479		0.00434772	0.00340819	1.27567	0.202073	0.0978203	0.0675946	1.44716	0.147852
IDL_FC_pct_C	Free Cholesterol to Cholesterol in IDL percentage	%	Relative lipoprotein cholesterol concentrations	IDL ratios	Percentage	NA	NA		-0.00251037	0.00483548	-0.519156	0.603652		-0.00434772	0.00340819	-1.27567	0.202073	-0.106644	0.0736864	-1.44727	0.14782
L_HDL_CE_pct_C	Cholesteryl Esters to Cholesterol in Large HDL percentage	%	Relative lipoprotein cholesterol concentrations	Large HDL ratios	Percentage	NA	NA		0.0088675	0.00483387	1.83445	0.0665872		0.0280851	0.0034248	8.2005	2.39386e-16	-0.105378	0.0619907	-1.6999	0.0891498
L_HDL_FC_pct_C	Free Cholesterol to Cholesterol in Large HDL percentage	%	Relative lipoprotein cholesterol concentrations	Large HDL ratios	Percentage	NA	NA		-0.00791196	0.00485174	-1.63075	0.102944		-0.0280851	0.0034248	-8.2005	2.39386e-16	0.135788	0.0797857	1.70191	0.0887725
L_LDL_CE_pct_C	Cholesteryl Esters to Cholesterol in Large LDL percentage	%	Relative lipoprotein cholesterol concentrations	Large LDL ratios	Percentage	NA	NA		-0.0080279	0.00486795	-1.64913	0.09912		-0.0192374	0.0035972	-5.34788	8.89926e-08	0.101129	0.0803361	1.25882	0.208095
L_LDL_FC_pct_C	Free Cholesterol to Cholesterol in Large LDL percentage	%	Relative lipoprotein cholesterol concentrations	Large LDL ratios	Percentage	NA	NA		0.00855518	0.00484652	1.76522	0.0775266		0.0192374	0.0035972	5.34788	8.89926e-08	-0.0786127	0.0626476	-1.25484	0.209537
L_VLDL_CE_pct_C	Cholesteryl Esters to Cholesterol in Large VLDL percentage	%	Relative lipoprotein cholesterol concentrations	Large VLDL ratios	Percentage	NA	NA		0.00222441	0.00481922	0.461571	0.644389		0.0224872	0.00384445	5.84928	4.9372e-09	-0.0699565	0.0692001	-1.01093	0.312049
L_VLDL_FC_pct_C	Free Cholesterol to Cholesterol in Large VLDL percentage	%	Relative lipoprotein cholesterol concentrations	Large VLDL ratios	Percentage	NA	NA		-0.00188843	0.00482981	-0.390996	0.6958		-0.0224872	0.00384445	-5.84928	4.9372e-09	0.0745781	0.0736095	1.01316	0.310984
M_HDL_CE_pct_C	Cholesteryl Esters to Cholesterol in Medium HDL percentage	%	Relative lipoprotein cholesterol concentrations	Medium HDL ratios	Percentage	NA	NA		0.00986975	0.0048177	2.04864	0.0404972		0.0336375	0.0036292	9.26857	1.88654e-20	-0.122906	0.0620298	-1.98141	0.0475457
M_HDL_FC_pct_C	Free Cholesterol to Cholesterol in Medium HDL percentage	%	Relative lipoprotein cholesterol concentrations	Medium HDL ratios	Percentage	NA	NA		-0.00852633	0.00487242	-1.74992	0.0801329		-0.0336375	0.0036292	-9.26857	1.88654e-20	0.161913	0.0811371	1.99555	0.045983
M_LDL_CE_pct_C	Cholesteryl Esters to Cholesterol in Medium LDL percentage	%	Relative lipoprotein cholesterol concentrations	Medium LDL ratios	Percentage	NA	NA		-0.00823698	0.00485029	-1.69825	0.0894614		-0.0312243	0.00362568	-8.61199	7.18008e-18	0.0561452	0.0791438	0.709407	0.478072
M_LDL_FC_pct_C	Free Cholesterol to Cholesterol in Medium LDL percentage	%	Relative lipoprotein cholesterol concentrations	Medium LDL ratios	Percentage	NA	NA		0.00840169	0.00483973	1.73598	0.0825671		0.0312243	0.00362568	8.61199	7.18008e-18	-0.0437451	0.0617805	-0.708073	0.4789
M_VLDL_CE_pct_C	Cholesteryl Esters to Cholesterol in Medium VLDL percentage	%	Relative lipoprotein cholesterol concentrations	Medium VLDL ratios	Percentage	NA	NA		0.00392092	0.00480033	0.816801	0.414042		0.0195339	0.00365319	5.34709	8.93772e-08	-0.0633908	0.067306	-0.941829	0.34628
M_VLDL_FC_pct_C	Free Cholesterol to Cholesterol in Medium VLDL percentage	%	Relative lipoprotein cholesterol concentrations	Medium VLDL ratios	Percentage	NA	NA		-0.00362416	0.00481573	-0.752566	0.451711		-0.0195339	0.00365319	-5.34709	8.93772e-08	0.0711063	0.0752686	0.9447	0.344812
S_HDL_CE_pct_C	Cholesteryl Esters to Cholesterol in Small HDL percentage	%	Relative lipoprotein cholesterol concentrations	Small HDL ratios	Percentage	NA	NA		0.00858279	0.00484797	1.77039	0.0766622		0.0273922	0.00349685	7.83339	4.74883e-15	-0.0678098	0.0621496	-1.09107	0.27524
S_HDL_FC_pct_C	Free Cholesterol to Cholesterol in Small HDL percentage	%	Relative lipoprotein cholesterol concentrations	Small HDL ratios	Percentage	NA	NA		-0.00818715	0.00486573	-1.68262	0.0924493		-0.0273922	0.00349685	-7.83339	4.74883e-15	0.0872997	0.0797987	1.094	0.273955
S_LDL_CE_pct_C	Cholesteryl Esters to Cholesterol in Small LDL percentage	%	Relative lipoprotein cholesterol concentrations	Small LDL ratios	Percentage	NA	NA		-0.00643267	0.00484399	-1.32797	0.184188		-0.0364938	0.00353379	-10.3271	5.31452e-25	0.0679394	0.077402	0.877747	0.380081
S_LDL_FC_pct_C	Free Cholesterol to Cholesterol in Small LDL percentage	%	Relative lipoprotein cholesterol concentrations	Small LDL ratios	Percentage	NA	NA		0.00668414	0.00483266	1.38312	0.166629		0.0364938	0.00353379	10.3271	5.31452e-25	-0.0557192	0.0636043	-0.87603	0.381014
S_VLDL_CE_pct_C	Cholesteryl Esters to Cholesterol in Small VLDL percentage	%	Relative lipoprotein cholesterol concentrations	Small VLDL ratios	Percentage	NA	NA		-0.00827427	0.00482982	-1.71316	0.0866829		-0.0308609	0.00371449	-8.30824	9.71325e-17	-0.00175519	0.0814897	-0.0215388	0.982816
S_VLDL_FC_pct_C	Free Cholesterol to Cholesterol in Small VLDL percentage	%	Relative lipoprotein cholesterol concentrations	Small VLDL ratios	Percentage	NA	NA		0.00827442	0.00483015	1.71308	0.0866982		0.0308609	0.00371449	8.30824	9.71325e-17	0.00136101	0.063184	0.0215404	0.982815
XL_HDL_CE_pct_C	Cholesteryl Esters to Cholesterol in Very Large HDL percentage	%	Relative lipoprotein cholesterol concentrations	Very large HDL ratios	Percentage	NA	NA		-1.60658e-05	0.00481079	-0.00333953	0.997335		0.00881572	0.00391698	2.25064	0.0244083	-0.00548766	0.0703455	-0.0780101	0.93782
XL_HDL_FC_pct_C	Free Cholesterol to Cholesterol in Very Large HDL percentage	%	Relative lipoprotein cholesterol concentrations	Very large HDL ratios	Percentage	NA	NA		1.80234e-05	0.00481024	0.00374688	0.99701		-0.00881572	0.00391698	-2.25064	0.0244083	0.00548479	0.0703176	0.0780003	0.937828
XL_VLDL_CE_pct_C	Cholesteryl Esters to Cholesterol in Very Large VLDL percentage	%	Relative lipoprotein cholesterol concentrations	Very large VLDL ratios	Percentage	NA	NA		0.00420572	0.00481929	0.872684	0.382835		0.0209247	0.00359248	5.82458	5.72549e-09	0.00277849	0.0672375	0.0413235	0.967038
XL_VLDL_FC_pct_C	Free Cholesterol to Cholesterol in Very Large VLDL percentage	%	Relative lipoprotein cholesterol concentrations	Very large VLDL ratios	Percentage	NA	NA		-0.00420515	0.00481903	-0.872614	0.382874		-0.0209247	0.00359248	-5.82458	5.72549e-09	-0.00316776	0.0766622	-0.041321	0.96704
XS_VLDL_CE_pct_C	Cholesteryl Esters to Cholesterol in Very Small VLDL percentage	%	Relative lipoprotein cholesterol concentrations	Very small VLDL ratios	Percentage	NA	NA		0.00746582	0.00481874	1.54933	0.121303		0.0179322	0.00379144	4.72965	2.24906e-06	-0.0255125	0.064834	-0.393505	0.693946
XS_VLDL_FC_pct_C	Free Cholesterol to Cholesterol in Very Small VLDL percentage	%	Relative lipoprotein cholesterol concentrations	Very small VLDL ratios	Percentage	NA	NA		-0.00741284	0.00482249	-1.53714	0.12426		-0.0179322	0.00379144	-4.72965	2.24906e-06	0.0321567	0.0816591	0.393792	0.693734
XXL_VLDL_CE_pct_C	Cholesteryl Esters to Cholesterol in Chylomicrons and Extremely Large VLDL percentage	%	Relative lipoprotein cholesterol concentrations	Chylomicrons and extremely large VLDL ratios	Percentage	NA	NA		0.00610572	0.00483231	1.26352	0.206403		-0.0137962	0.00335588	-4.11104	3.93881e-05	-0.00616721	0.0665917	-0.0926123	0.926212
XXL_VLDL_FC_pct_C	Free Cholesterol to Cholesterol in Chylomicrons and Extremely Large VLDL percentage	%	Relative lipoprotein cholesterol concentrations	Chylomicrons and extremely large VLDL ratios	Percentage	NA	NA		-0.00610281	0.00483356	-1.26259	0.206736		0.0137962	0.00335588	4.11104	3.93881e-05	0.00749279	0.0808812	0.0926395	0.92619
XXL_VLDL_PL_pct	Phospholipids to Total Lipids in Chylomicrons and Extremely Large VLDL percentage	%	Relative lipoprotein lipid concentrations	Chylomicrons and extremely large VLDL ratios	Percentage	23579	23879		-0.00580381	0.0048601	-1.19417	0.23241		-0.0216061	0.00343028	-6.29866	3.00238e-10	-0.11802	0.0798638	-1.47776	0.139471
XXL_VLDL_C_pct	Cholesterol to Total Lipids in Chylomicrons and Extremely Large VLDL percentage	%	Relative lipoprotein lipid concentrations	Chylomicrons and extremely large VLDL ratios	Percentage	23580	23880		0.00547111	0.00478238	1.14401	0.252618		0.00928207	0.00344789	2.6921	0.00710027	0.0439253	0.0666204	0.659338	0.509679
XXL_VLDL_CE_pct	Cholesteryl Esters to Total Lipids in Chylomicrons and Extremely Large VLDL percentage	%	Relative lipoprotein lipid concentrations	Chylomicrons and extremely large VLDL ratios	Percentage	23581	23881		0.00815112	0.00479012	1.70165	0.0888206		0.00551754	0.00343897	1.60442	0.108623	0.0364588	0.0647732	0.562869	0.573524
XXL_VLDL_FC_pct	Free Cholesterol to Total Lipids in Chylomicrons and Extremely Large VLDL percentage	%	Relative lipoprotein lipid concentrations	Chylomicrons and extremely large VLDL ratios	Percentage	23582	23882		-0.000494752	0.004792	-0.103245	0.917768		0.0133989	0.00343191	3.90421	9.45322e-05	0.0489309	0.0721513	0.678171	0.497663
XXL_VLDL_TG_pct	Triglycerides to Total Lipids in Chylomicrons and Extremely Large VLDL percentage	%	Relative lipoprotein lipid concentrations	Chylomicrons and extremely large VLDL ratios	Percentage	23583	23883		-0.00303447	0.00479556	-0.632766	0.526886		-0.00194103	0.00339996	-0.570898	0.568069	-0.0112258	0.0756988	-0.148296	0.882109
XL_VLDL_PL_pct	Phospholipids to Total Lipids in Very Large VLDL percentage	%	Relative lipoprotein lipid concentrations	Very large VLDL ratios	Percentage	23584	23884		0.000697282	0.00485899	0.143503	0.885893		-0.0145969	0.00342219	-4.26535	1.99589e-05	-0.0433497	0.0713081	-0.607922	0.543239
XL_VLDL_C_pct	Cholesterol to Total Lipids in Very Large VLDL percentage	%	Relative lipoprotein lipid concentrations	Very large VLDL ratios	Percentage	23585	23885		0.00229731	0.00480917	0.477694	0.632868		0.0182687	0.00359119	5.08711	3.63569e-07	-0.00561275	0.0697888	-0.0804247	0.935899
XL_VLDL_CE_pct	Cholesteryl Esters to Total Lipids in Very Large VLDL percentage	%	Relative lipoprotein lipid concentrations	Very large VLDL ratios	Percentage	23586	23886		0.00260367	0.00481231	0.541043	0.588478		0.0186867	0.00358801	5.20808	1.90804e-07	0.0177013	0.0694186	0.254994	0.798728
XL_VLDL_FC_pct	Free Cholesterol to Total Lipids in Very Large VLDL percentage	%	Relative lipoprotein lipid concentrations	Very large VLDL ratios	Percentage	23587	23887		0.00209656	0.00485173	0.432126	0.66565		0.0118875	0.00351331	3.38357	0.000715505	-0.0888878	0.0704941	-1.26093	0.207336
XL_VLDL_TG_pct	Triglycerides to Total Lipids in Very Large VLDL percentage	%	Relative lipoprotein lipid concentrations	Very large VLDL ratios	Percentage	23588	23888		-0.00255638	0.00481733	-0.530664	0.595652		-0.01199	0.00351367	-3.41237	0.000644011	0.0277747	0.0754478	0.368131	0.712776
L_VLDL_PL_pct	Phospholipids to Total Lipids in Large VLDL percentage	%	Relative lipoprotein lipid concentrations	Large VLDL ratios	Percentage	23589	23889		-0.00267616	0.00486212	-0.55041	0.582038		-0.0249129	0.00358735	-6.94465	3.79393e-12	0.00141189	0.0744865	0.018955	0.984877
L_VLDL_C_pct	Cholesterol to Total Lipids in Large VLDL percentage	%	Relative lipoprotein lipid concentrations	Large VLDL ratios	Percentage	23590	23890		8.35511e-05	0.00481163	0.0173644	0.986146		0.000384274	0.00343994	0.11171	0.911054	-0.0463255	0.0716239	-0.646789	0.517769
L_VLDL_CE_pct	Cholesteryl Esters to Total Lipids in Large VLDL percentage	%	Relative lipoprotein lipid concentrations	Large VLDL ratios	Percentage	23591	23891		0.0013736	0.0048135	0.285365	0.775365		0.00761386	0.00357247	2.13126	0.0330676	-0.0521556	0.0700522	-0.744526	0.456559
L_VLDL_FC_pct	Free Cholesterol to Total Lipids in Large VLDL percentage	%	Relative lipoprotein lipid concentrations	Large VLDL ratios	Percentage	23592	23892		-0.00486138	0.00482777	-1.00696	0.313953		-0.016394	0.00343432	-4.77356	1.80995e-06	-0.00134383	0.0785303	-0.0171123	0.986347
L_VLDL_TG_pct	Triglycerides to Total Lipids in Large VLDL percentage	%	Relative lipoprotein lipid concentrations	Large VLDL ratios	Percentage	23593	23893		0.0016289	0.00484032	0.336527	0.736473		0.0126474	0.00336454	3.75903	0.000170571	0.0323375	0.069864	0.462863	0.643462
M_VLDL_PL_pct	Phospholipids to Total Lipids in Medium VLDL percentage	%	Relative lipoprotein lipid concentrations	Medium VLDL ratios	Percentage	23594	23894		0.0047953	0.00481873	0.995137	0.31967		0.00455846	0.00353793	1.28845	0.197588	-0.0163784	0.0659633	-0.248295	0.803906
M_VLDL_C_pct	Cholesterol to Total Lipids in Medium VLDL percentage	%	Relative lipoprotein lipid concentrations	Medium VLDL ratios	Percentage	23595	23895		0.00627258	0.00483276	1.29793	0.194312		0.0174574	0.00369542	4.72406	2.31187e-06	-0.0536054	0.0645893	-0.829942	0.406571
M_VLDL_CE_pct	Cholesteryl Esters to Total Lipids in Medium VLDL percentage	%	Relative lipoprotein lipid concentrations	Medium VLDL ratios	Percentage	23596	23896		0.00701924	0.00483501	1.45175	0.14657		0.0195956	0.00371849	5.26977	1.36591e-07	-0.0558726	0.0639601	-0.873554	0.382361
M_VLDL_FC_pct	Free Cholesterol to Total Lipids in Medium VLDL percentage	%	Relative lipoprotein lipid concentrations	Medium VLDL ratios	Percentage	23597	23897		0.00393643	0.00482763	0.815394	0.414847		0.0108657	0.00361555	3.00526	0.00265357	-0.0446307	0.0666326	-0.669803	0.502983
M_VLDL_TG_pct	Triglycerides to Total Lipids in Medium VLDL percentage	%	Relative lipoprotein lipid concentrations	Medium VLDL ratios	Percentage	23598	23898		-0.00587754	0.00483536	-1.21553	0.224162		-0.0148171	0.00366588	-4.04191	5.3018e-05	0.0561314	0.0776049	0.723296	0.469498
S_VLDL_PL_pct	Phospholipids to Total Lipids in Small VLDL percentage	%	Relative lipoprotein lipid concentrations	Small VLDL ratios	Percentage	23599	23899		0.00783577	0.00482378	1.6244	0.10429		0.0218827	0.00359347	6.08958	1.1321e-09	-0.018813	0.0633442	-0.296997	0.766469
S_VLDL_C_pct	Cholesterol to Total Lipids in Small VLDL percentage	%	Relative lipoprotein lipid concentrations	Small VLDL ratios	Percentage	23600	23900		0.00573608	0.00482488	1.18885	0.234497		0.0132395	0.00348031	3.8041	0.000142321	-0.0512192	0.064958	-0.788497	0.430406
S_VLDL_CE_pct	Cholesteryl Esters to Total Lipids in Small VLDL percentage	%	Relative lipoprotein lipid concentrations	Small VLDL ratios	Percentage	23601	23901		0.00375857	0.00482726	0.778613	0.436208		0.00534387	0.00339842	1.57246	0.115844	-0.062802	0.0667596	-0.940719	0.346849
S_VLDL_FC_pct	Free Cholesterol to Total Lipids in Small VLDL percentage	%	Relative lipoprotein lipid concentrations	Small VLDL ratios	Percentage	23602	23902		0.0073961	0.00482726	1.53215	0.125485		0.02261	0.00361985	6.24611	4.20798e-10	-0.0321128	0.063653	-0.504498	0.613911
S_VLDL_TG_pct	Triglycerides to Total Lipids in Small VLDL percentage	%	Relative lipoprotein lipid concentrations	Small VLDL ratios	Percentage	23603	23903		-0.00632156	0.00483069	-1.30863	0.190661		-0.0160389	0.00351512	-4.56283	5.04698e-06	0.05054	0.078099	0.647127	0.51755
XS_VLDL_PL_pct	Phospholipids to Total Lipids in Very Small VLDL percentage	%	Relative lipoprotein lipid concentrations	Very small VLDL ratios	Percentage	23604	23904		-0.0043865	0.00482551	-0.909023	0.363338		-0.0157734	0.00361608	-4.36202	1.28868e-05	0.00104987	0.0765313	0.0137182	0.989055
XS_VLDL_C_pct	Cholesterol to Total Lipids in Very Small VLDL percentage	%	Relative lipoprotein lipid concentrations	Very small VLDL ratios	Percentage	23605	23905		0.00773207	0.00482071	1.60393	0.10873		0.0201603	0.00368466	5.47142	4.46456e-08	-0.047624	0.0643082	-0.740558	0.458962
XS_VLDL_CE_pct	Cholesteryl Esters to Total Lipids in Very Small VLDL percentage	%	Relative lipoprotein lipid concentrations	Very small VLDL ratios	Percentage	23606	23906		0.00804336	0.00482143	1.66825	0.0952653		0.0204436	0.00372393	5.48978	4.02438e-08	-0.0422802	0.064052	-0.660092	0.509195
XS_VLDL_FC_pct	Free Cholesterol to Total Lipids in Very Small VLDL percentage	%	Relative lipoprotein lipid concentrations	Very small VLDL ratios	Percentage	23607	23907		0.00377147	0.00482396	0.78182	0.43432		0.0138898	0.00342799	4.05189	5.08049e-05	-0.0779629	0.0675878	-1.15351	0.248703
XS_VLDL_TG_pct	Triglycerides to Total Lipids in Very Small VLDL percentage	%	Relative lipoprotein lipid concentrations	Very small VLDL ratios	Percentage	23608	23908		-0.00761081	0.00482741	-1.57658	0.114892		-0.0189859	0.00365034	-5.20113	1.98076e-07	0.0670255	0.081456	0.822843	0.410597
IDL_PL_pct	Phospholipids to Total Lipids in IDL percentage	%	Relative lipoprotein lipid concentrations	IDL ratios	Percentage	23609	23909		-0.0100224	0.00484585	-2.06825	0.0386163		-0.00153634	0.0034053	-0.451161	0.651873	-0.0758334	0.0856752	-0.885126	0.376088
IDL_C_pct	Cholesterol to Total Lipids in IDL percentage	%	Relative lipoprotein lipid concentrations	IDL ratios	Percentage	23610	23910		0.0096807	0.00484176	1.99942	0.045563		0.0204603	0.00355957	5.74797	9.03206e-09	-0.00871363	0.0628033	-0.138745	0.889652
IDL_CE_pct	Cholesteryl Esters to Total Lipids in IDL percentage	%	Relative lipoprotein lipid concentrations	IDL ratios	Percentage	23611	23911		0.00956818	0.00484257	1.97585	0.0481718		0.0197351	0.00355421	5.55259	2.81475e-08	0.0211218	0.0629532	0.335516	0.737236
IDL_FC_pct	Free Cholesterol to Total Lipids in IDL percentage	%	Relative lipoprotein lipid concentrations	IDL ratios	Percentage	23612	23912		0.00557629	0.00483529	1.15325	0.248808		0.01105	0.00344255	3.20982	0.00132818	-0.0812556	0.0661048	-1.22919	0.218999
IDL_TG_pct	Triglycerides to Total Lipids in IDL percentage	%	Relative lipoprotein lipid concentrations	IDL ratios	Percentage	23613	23913		-0.00795989	0.00484394	-1.64327	0.100328		-0.0249638	0.00361155	-6.9122	4.77201e-12	0.0399258	0.0818455	0.487819	0.625678
L_LDL_PL_pct	Phospholipids to Total Lipids in Large LDL percentage	%	Relative lipoprotein lipid concentrations	Large LDL ratios	Percentage	23614	23914		0.00788209	0.00484772	1.62594	0.103963		0.00327463	0.00340284	0.962322	0.335888	-0.121621	0.064509	-1.88534	0.0593846
L_LDL_C_pct	Cholesterol to Total Lipids in Large LDL percentage	%	Relative lipoprotein lipid concentrations	Large LDL ratios	Percentage	23615	23915		0.00368024	0.00477121	0.771343	0.440504		0.0280253	0.00360833	7.76683	8.04731e-15	0.0253829	0.0684474	0.370839	0.710757
L_LDL_CE_pct	Cholesteryl Esters to Total Lipids in Large LDL percentage	%	Relative lipoprotein lipid concentrations	Large LDL ratios	Percentage	23616	23916		-0.00343219	0.00478278	-0.717615	0.472995		0.0133636	0.00340998	3.91897	8.89266e-05	0.109036	0.0773313	1.40999	0.158544
L_LDL_FC_pct	Free Cholesterol to Total Lipids in Large LDL percentage	%	Relative lipoprotein lipid concentrations	Large LDL ratios	Percentage	23617	23917		0.0076924	0.00483849	1.58984	0.111872		0.0256272	0.00368244	6.95932	3.41922e-12	-0.0534112	0.0636543	-0.839083	0.401423
L_LDL_TG_pct	Triglycerides to Total Lipids in Large LDL percentage	%	Relative lipoprotein lipid concentrations	Large LDL ratios	Percentage	23618	23918		-0.00572989	0.00481085	-1.19104	0.23364		-0.029646	0.00356028	-8.32686	8.30131e-17	0.0379255	0.0784652	0.483341	0.628854
M_LDL_PL_pct	Phospholipids to Total Lipids in Medium LDL percentage	%	Relative lipoprotein lipid concentrations	Medium LDL ratios	Percentage	23619	23919		0.0116739	0.00487951	2.39244	0.016737		0.0209758	0.00341552	6.14133	8.18318e-10	0.00489194	0.0603999	0.0809924	0.935448
M_LDL_C_pct	Cholesterol to Total Lipids in Medium LDL percentage	%	Relative lipoprotein lipid concentrations	Medium LDL ratios	Percentage	23620	23920		0.00100417	0.00486749	0.206302	0.836555		0.016155	0.00348199	4.63958	3.49124e-06	-0.0641469	0.0707308	-0.906916	0.364451
M_LDL_CE_pct	Cholesteryl Esters to Total Lipids in Medium LDL percentage	%	Relative lipoprotein lipid concentrations	Medium LDL ratios	Percentage	23621	23921		-0.00893586	0.00485728	-1.83968	0.0658148		-0.0157489	0.00345455	-4.5589	5.14225e-06	0.00911394	0.0813713	0.112004	0.91082
M_LDL_FC_pct	Free Cholesterol to Total Lipids in Medium LDL percentage	%	Relative lipoprotein lipid concentrations	Medium LDL ratios	Percentage	23622	23922		0.00831774	0.0048408	1.71826	0.0857495		0.0340624	0.00366895	9.28397	1.63286e-20	-0.0504911	0.0623486	-0.809819	0.418044
M_LDL_TG_pct	Triglycerides to Total Lipids in Medium LDL percentage	%	Relative lipoprotein lipid concentrations	Medium LDL ratios	Percentage	23623	23923		-0.00631817	0.00482485	-1.3095	0.190364		-0.0291392	0.00349827	-8.3296	8.11168e-17	0.0747916	0.0792218	0.944079	0.34513
S_LDL_PL_pct	Phospholipids to Total Lipids in Small LDL percentage	%	Relative lipoprotein lipid concentrations	Small LDL ratios	Percentage	23624	23924		0.00177468	0.00485263	0.365715	0.714578		0.0266807	0.00342695	7.78555	6.94117e-15	-0.0239664	0.0682697	-0.351055	0.725547
S_LDL_C_pct	Cholesterol to Total Lipids in Small LDL percentage	%	Relative lipoprotein lipid concentrations	Small LDL ratios	Percentage	23625	23925		0.00502443	0.00485462	1.03498	0.300679		0.00547578	0.00340977	1.60591	0.108294	-0.045725	0.0658599	-0.694276	0.487509
S_LDL_CE_pct	Cholesteryl Esters to Total Lipids in Small LDL percentage	%	Relative lipoprotein lipid concentrations	Small LDL ratios	Percentage	23626	23926		-0.00320269	0.00485158	-0.660133	0.509168		-0.0263525	0.00341751	-7.71102	1.24813e-14	0.0113808	0.0734901	0.154861	0.876931
S_LDL_FC_pct	Free Cholesterol to Total Lipids in Small LDL percentage	%	Relative lipoprotein lipid concentrations	Small LDL ratios	Percentage	23627	23927		0.00757469	0.00483785	1.56571	0.117415		0.0358605	0.00355556	10.0857	6.38855e-24	-0.0553444	0.0633198	-0.874045	0.382093
S_LDL_TG_pct	Triglycerides to Total Lipids in Small LDL percentage	%	Relative lipoprotein lipid concentrations	Small LDL ratios	Percentage	23628	23928		-0.00579666	0.0048559	-1.19374	0.232581		-0.0338614	0.00356182	-9.50677	1.96666e-21	0.0936282	0.0777213	1.20467	0.228332
XL_HDL_PL_pct	Phospholipids to Total Lipids in Very Large HDL percentage	%	Relative lipoprotein lipid concentrations	Very large HDL ratios	Percentage	23629	23929		-0.00204277	0.00481797	-0.423991	0.671573		-0.00606848	0.00377805	-1.60625	0.10822	-0.0282056	0.0726029	-0.388491	0.697653
XL_HDL_C_pct	Cholesterol to Total Lipids in Very Large HDL percentage	%	Relative lipoprotein lipid concentrations	Very large HDL ratios	Percentage	23630	23930		0.0065236	0.00481275	1.35548	0.175264		0.0214725	0.00363152	5.91282	3.3629e-09	-0.00464843	0.0637798	-0.0728824	0.9419
XL_HDL_CE_pct	Cholesteryl Esters to Total Lipids in Very Large HDL percentage	%	Relative lipoprotein lipid concentrations	Very large HDL ratios	Percentage	23631	23931		0.00701077	0.0048182	1.45506	0.145653		0.0233486	0.0034427	6.78205	1.18482e-11	0.0118545	0.0632889	0.187308	0.851419
XL_HDL_FC_pct	Free Cholesterol to Total Lipids in Very Large HDL percentage	%	Relative lipoprotein lipid concentrations	Very large HDL ratios	Percentage	23632	23932		0.00216592	0.00481423	0.449899	0.652783		0.00566045	0.00394918	1.43333	0.151765	-0.0140665	0.0683021	-0.205945	0.836833
XL_HDL_TG_pct	Triglycerides to Total Lipids in Very Large HDL percentage	%	Relative lipoprotein lipid concentrations	Very large HDL ratios	Percentage	23633	23933		-0.00475387	0.00480549	-0.989258	0.322537		-0.0176905	0.00357306	-4.95108	7.3802e-07	0.0502879	0.0764099	0.658134	0.510452
L_HDL_PL_pct	Phospholipids to Total Lipids in Large HDL percentage	%	Relative lipoprotein lipid concentrations	Large HDL ratios	Percentage	23634	23934		-0.0109362	0.00477999	-2.28792	0.0221421		-0.0171388	0.00370094	-4.63095	3.63995e-06	0.0492192	0.0848003	0.580413	0.561636
L_HDL_C_pct	Cholesterol to Total Lipids in Large HDL percentage	%	Relative lipoprotein lipid concentrations	Large HDL ratios	Percentage	23635	23935		0.00838599	0.00480864	1.74394	0.0811693		0.0254765	0.00377219	6.75376	1.44066e-11	-0.0279795	0.062341	-0.448814	0.653566
L_HDL_CE_pct	Cholesteryl Esters to Total Lipids in Large HDL percentage	%	Relative lipoprotein lipid concentrations	Large HDL ratios	Percentage	23636	23936		0.00967569	0.00481243	2.01056	0.0443717		0.0302613	0.00373194	8.10872	5.11576e-16	-0.0456028	0.0612132	-0.744984	0.456282
L_HDL_FC_pct	Free Cholesterol to Total Lipids in Large HDL percentage	%	Relative lipoprotein lipid concentrations	Large HDL ratios	Percentage	23637	23937		-0.00077149	0.00480533	-0.160549	0.872449		-0.00569876	0.00368588	-1.5461	0.122079	0.0796557	0.0708718	1.12394	0.261038
L_HDL_TG_pct	Triglycerides to Total Lipids in Large HDL percentage	%	Relative lipoprotein lipid concentrations	Large HDL ratios	Percentage	23638	23938		-0.00424166	0.00475186	-0.892632	0.372054		-0.0240011	0.00363491	-6.60294	4.03087e-11	0.0290041	0.0760408	0.381429	0.702885
M_HDL_PL_pct	Phospholipids to Total Lipids in Medium HDL percentage	%	Relative lipoprotein lipid concentrations	Medium HDL ratios	Percentage	23639	23939		-0.0112144	0.00483677	-2.31857	0.0204185		-0.0230514	0.00385138	-5.98524	2.16065e-09	0.0710796	0.0849813	0.836414	0.402922
M_HDL_C_pct	Cholesterol to Total Lipids in Medium HDL percentage	%	Relative lipoprotein lipid concentrations	Medium HDL ratios	Percentage	23640	23940		0.00954069	0.00483361	1.97382	0.0484021		0.0322804	0.00376034	8.58445	9.12738e-18	-0.0345538	0.061556	-0.561339	0.574566
M_HDL_CE_pct	Cholesteryl Esters to Total Lipids in Medium HDL percentage	%	Relative lipoprotein lipid concentrations	Medium HDL ratios	Percentage	23641	23941		0.0108512	0.00483401	2.24476	0.0247838		0.035912	0.00363871	9.86943	5.64827e-23	-0.0511445	0.0604941	-0.845446	0.397862
M_HDL_FC_pct	Free Cholesterol to Total Lipids in Medium HDL percentage	%	Relative lipoprotein lipid concentrations	Medium HDL ratios	Percentage	23642	23942		0.000375577	0.00483422	0.0776912	0.938074		-0.00442658	0.00408012	-1.08491	0.277961	0.0539162	0.069807	0.772361	0.439901
M_HDL_TG_pct	Triglycerides to Total Lipids in Medium HDL percentage	%	Relative lipoprotein lipid concentrations	Medium HDL ratios	Percentage	23643	23943		-0.00935822	0.00481994	-1.94156	0.0521901		-0.0347773	0.00365948	-9.50336	2.03223e-21	0.0413125	0.0832458	0.496271	0.619703
S_HDL_PL_pct	Phospholipids to Total Lipids in Small HDL percentage	%	Relative lipoprotein lipid concentrations	Small HDL ratios	Percentage	23644	23944		-0.00815838	0.00482953	-1.68927	0.0911675		-0.0208496	0.00359399	-5.80126	6.58196e-09	-0.0184369	0.078434	-0.235063	0.81416
S_HDL_C_pct	Cholesterol to Total Lipids in Small HDL percentage	%	Relative lipoprotein lipid concentrations	Small HDL ratios	Percentage	23645	23945		0.0108077	0.00483876	2.23358	0.0255109		0.0356458	0.00351456	10.1423	3.58503e-24	-0.0211548	0.0596074	-0.354902	0.722663
S_HDL_CE_pct	Cholesteryl Esters to Total Lipids in Small HDL percentage	%	Relative lipoprotein lipid concentrations	Small HDL ratios	Percentage	23646	23946		0.0110911	0.0048435	2.2899	0.022027		0.0356956	0.00347949	10.2589	1.07978e-24	-0.0373287	0.0595063	-0.627308	0.530458
S_HDL_FC_pct	Free Cholesterol to Total Lipids in Small HDL percentage	%	Relative lipoprotein lipid concentrations	Small HDL ratios	Percentage	23647	23947		-0.00101812	0.00486127	-0.209435	0.834109		-0.00322213	0.00365567	-0.881406	0.378098	0.0623235	0.0707496	0.880903	0.37837
S_HDL_TG_pct	Triglycerides to Total Lipids in Small HDL percentage	%	Relative lipoprotein lipid concentrations	Small HDL ratios	Percentage	23648	23948		-0.00753411	0.00485757	-1.55101	0.1209		-0.0347196	0.00372113	-9.3304	1.05474e-20	0.0625404	0.0792049	0.789602	0.42976
IDL_FC_by_CE	Free Cholesterol to Cholesteryl Esters in IDL percentage	ratio	Relative lipoprotein lipid concentrations	IDL ratios	Ratio	NA	NA		-0.00252832	0.00483572	-0.522843	0.601084		-0.00464816	0.0034095	-1.3633	0.172789	-0.109523	0.0737786	-1.48449	0.13768
L_HDL_FC_by_CE	Free Cholesterol to Cholesteryl Esters in Large HDL ratio	ratio	Relative lipoprotein lipid concentrations	Large HDL ratios	Ratio	NA	NA		0.23515	0.240035	0.979646	0.327261		0.0383379	0.0683068	0.561261	0.57462	-0.500892	0.22265	-2.24968	0.0244692
L_LDL_FC_by_CE	Free Cholesterol to Cholesteryl Esters in Large LDL ratio	ratio	Relative lipoprotein lipid concentrations	Large LDL ratios	Ratio	NA	NA		0.00872355	0.00483502	1.80424	0.0711933		0.0189268	0.00359745	5.26116	1.43146e-07	-0.0800404	0.0626701	-1.27717	0.201542
L_VLDL_FC_by_CE	Free Cholesterol to Cholesteryl Esters in Large VLDL ratio	ratio	Relative lipoprotein lipid concentrations	Large VLDL ratios	Ratio	NA	NA		-0.00026209	0.00480794	-0.054512	0.956527		-0.0208742	0.00379553	-5.49967	3.80511e-08	0.0906991	0.0721751	1.25665	0.208879
M_HDL_FC_by_CE	Free Cholesterol to Cholesteryl Esters in Medium HDL ratio	ratio	Relative lipoprotein lipid concentrations	Medium HDL ratios	Ratio	NA	NA		-0.0106754	0.0050143	-2.12899	0.0332553		-0.0335873	0.0036823	-9.12129	7.42344e-20	0.221772	0.0866031	2.56079	0.0104435
M_LDL_FC_by_CE	Free Cholesterol to Cholesteryl Esters in Medium LDL ratio	ratio	Relative lipoprotein lipid concentrations	Medium LDL ratios	Ratio	NA	NA		0.00850726	0.00485086	1.75376	0.0794711		0.0313065	0.00363034	8.62357	6.48963e-18	-0.0503879	0.0616179	-0.817747	0.413502
M_VLDL_FC_by_CE	Free Cholesterol to Cholesteryl Esters in Medium VLDL ratio	ratio	Relative lipoprotein lipid concentrations	Medium VLDL ratios	Ratio	NA	NA		0.0142345	0.0120503	1.18125	0.237503		0.0143906	0.0180282	0.798229	0.424738	-0.223833	0.302788	-0.73924	0.459761
S_HDL_FC_by_CE	Free Cholesterol to Cholesteryl Esters in Small HDL ratio	ratio	Relative lipoprotein lipid concentrations	Small HDL ratios	Ratio	NA	NA		419.381	60.5754	6.9233	4.41255e-12		-417.517	59.9774	-6.96124	3.37292e-12	0.0202209	0.0114194	1.77074	0.0766041
S_LDL_FC_by_CE	Free Cholesterol to Cholesteryl Esters in Small LDL ratio	ratio	Relative lipoprotein lipid concentrations	Small LDL ratios	Ratio	NA	NA		0.0072364	0.00483153	1.49774	0.1342		0.0376093	0.00354368	10.6131	2.5914e-26	-0.0465307	0.0630698	-0.737765	0.460657
S_VLDL_FC_by_CE	Free Cholesterol to Cholesteryl Esters in Small VLDL ratio	ratio	Relative lipoprotein lipid concentrations	Small VLDL ratios	Ratio	NA	NA		0.0097066	0.00482675	2.011	0.0443252		0.0295557	0.00369304	8.0031	1.21329e-15	-0.012531	0.0623015	-0.201135	0.840593
XL_HDL_FC_by_CE	Free Cholesterol to Cholesteryl Esters in Very Large HDL ratio	ratio	Relative lipoprotein lipid concentrations	Very large HDL ratios	Ratio	NA	NA		-0.000638625	0.00653012	-0.0977968	0.922094		-0.00538322	0.00577987	-0.931374	0.35166	0.0616721	0.100279	0.615004	0.538552
XL_VLDL_FC_by_CE	Free Cholesterol to Cholesteryl Esters in Very Large VLDL ratio	ratio	Relative lipoprotein lipid concentrations	Very large VLDL ratios	Ratio	NA	NA		-0.00750258	0.00468855	-1.60019	0.109556		-0.0185135	0.00362025	-5.11386	3.15636e-07	0.0373149	0.0875692	0.426119	0.670021
XS_VLDL_FC_by_CE	Free Cholesterol to Cholesteryl Esters in Very Small VLDL ratio	ratio	Relative lipoprotein lipid concentrations	Very small VLDL ratios	Ratio	NA	NA		-0.00682474	0.00482321	-1.41498	0.157074		-0.0170932	0.00377268	-4.53078	5.87652e-06	0.0290835	0.0807936	0.359973	0.718867
XXL_VLDL_FC_by_CE	Free Cholesterol to Cholesteryl Esters in Chylomicrons and Extremely Large VLDL ratio	ratio	Relative lipoprotein lipid concentrations	Chylomicrons and extremely large VLDL ratios	Ratio	NA	NA		-0.00750733	0.0047597	-1.57727	0.114733		0.0157951	0.00334366	4.7239	2.31359e-06	-0.0215787	0.0860204	-0.250856	0.801925
Total_L	Total Lipids in Lipoprotein Particles	mmol/L	Total lipids	NA	Composite	23423	23723		-0.00633471	0.00489957	-1.29291	0.196041		-0.0255439	0.00346042	-7.38173	1.56243e-13	0.079098	0.0775127	1.02045	0.307514
VLDL_L	Total Lipids in VLDL	mmol/L	Total lipids	NA	Composite	23424	23724		-0.00687393	0.00489656	-1.40383	0.16037		-0.0284305	0.00352725	-8.06025	7.61361e-16	0.0990529	0.0797764	1.24163	0.214373
LDL_L	Total Lipids in LDL	mmol/L	Total lipids	NA	Composite	23425	23725		-0.00199227	0.0048622	-0.409746	0.681992		-0.0127031	0.00338155	-3.75659	0.000172244	0.0626155	0.0728427	0.859599	0.39001
HDL_L	Total Lipids in HDL	mmol/L	Total lipids	NA	Composite	23426	23726		-0.0025091	0.00485193	-0.517134	0.605063		-0.0128998	0.00402811	-3.20244	0.00136271	0.00488248	0.0712983	0.0684796	0.945404
Total_TG	Total Triglycerides	mmol/L	Triglycerides	NA	Composite	23407	23707		-0.00737563	0.00488896	-1.50863	0.131393		-0.0310127	0.0035748	-8.67537	4.12205e-18	0.111845	0.0807832	1.38451	0.166202
VLDL_TG	Triglycerides in VLDL	mmol/L	Triglycerides	NA	Composite	23408	23708		-0.0053913	0.00486722	-1.10768	0.268002		-0.0265809	0.00358552	-7.41338	1.23118e-13	0.104155	0.0783225	1.32982	0.183577
LDL_TG	Triglycerides in LDL	mmol/L	Triglycerides	NA	Composite	23409	23709		-0.0104173	0.00486403	-2.1417	0.0322177		-0.0380966	0.00347866	-10.9515	6.53265e-28	0.107638	0.0863835	1.24605	0.212746
HDL_TG	Triglycerides in HDL	mmol/L	Triglycerides	NA	Composite	23410	23710		-0.011033	0.00486018	-2.27009	0.023202		-0.0405676	0.00346293	-11.7148	1.07025e-31	0.098918	0.0852579	1.16022	0.245959
x_Microalbumin	Microalbumin	scaled	Urine	NA	NA	NA	NA		0.0049178	0.00882294	0.557388	0.577262		-0.00930759	0.00598617	-1.55485	0.119982	0.0807824	0.10988	0.73519	0.462224
x_Potassium	Potassium	scaled	Urine	NA	NA	NA	NA		0.00776011	0.00488949	1.5871	0.11249		-0.00384167	0.00345249	-1.11273	0.265826	-0.106775	0.0672598	-1.5875	0.112399
x_Sodium	Sodium	scaled	Urine	NA	NA	NA	NA		0.00704459	0.0049296	1.42904	0.152993		-0.00668647	0.00361133	-1.85152	0.0640941	-0.1701	0.0678962	-2.50529	0.012235
x_bilirubin	bilirubin	scaled	Urine	NA	NA	NA	NA		-0.00832149	0.00492687	-1.689	0.0912192		0.0104189	0.00359182	2.90073	0.00372295	0.00104196	0.0837648	0.0124391	0.990075

## Sheet: Supplementary Table 2
Supplementary Table 2. Statistically significant markers identified in the proteome-wide scan
Assay	UniProt	Panel	exposure	estimate	SE	Z	P
GAPDH	P04406	Inflammation II	Amplitude	-0.0310639	0.00710577	-4.37164	1.23315e-05
ARHGEF12	Q9NZN5	Inflammation	Amplitude	-0.0310372	0.00703463	-4.41206	1.02392e-05
BANK1	Q8NDB2	Inflammation	Amplitude	-0.0326721	0.00709561	-4.60455	4.13358e-06
LTA4H	P09960	Oncology	Amplitude	0.034141	0.00706432	4.83289	1.34568e-06
AMIGO2	Q86SJ2	Oncology	Displacement	0.0235233	0.0052105	4.51459	6.34394e-06
ANGPTL2	Q9UKU9	Inflammation	Displacement	-0.0329709	0.00571255	-5.77166	7.84949e-09
AK2	P54819	Neurology II	Displacement	-0.070511	0.0130929	-5.38544	7.22693e-08
APOM	O95445	Cardiometabolic	Displacement	0.0326963	0.00595872	5.48714	4.08487e-08
ADA2	Q9NZK5	Cardiometabolic	Displacement	-0.0347331	0.0056523	-6.14495	7.99874e-10
AARSD1	Q9BTE6	Oncology	Displacement	0.0341491	0.00628971	5.42936	5.65578e-08
ADGRE2	Q9UHX3	Inflammation	Displacement	-0.0403117	0.00581147	-6.93658	4.01715e-12
ADGRE5	P48960	Cardiometabolic	Displacement	-0.0334203	0.00581616	-5.74611	9.13218e-09
ADGRF5	Q8IZF2	Cardiometabolic II	Displacement	-0.0290996	0.00596428	-4.87898	1.06634e-06
HARS1	P12081	Neurology	Displacement	-0.113582	0.0178733	-6.35481	2.08683e-10
GZMH	P20718	Cardiometabolic	Displacement	-0.0433961	0.00558559	-7.76929	7.89265e-15
GZMB	P10144	Inflammation	Displacement	-0.0430293	0.0055833	-7.70678	1.29032e-14
GZMA	P12544	Inflammation	Displacement	-0.0311399	0.00561455	-5.54629	2.91799e-08
HIP1R	O75146	Neurology II	Displacement	0.030417	0.00674789	4.50764	6.55525e-06
HDGFL2	Q7Z4V5	Neurology II	Displacement	0.049032	0.00855062	5.73432	9.7904e-09
HHEX	Q03014	Neurology II	Displacement	-0.0543801	0.0122773	-4.4293	9.4538e-06
HGF	P14210	Inflammation	Displacement	-0.05998	0.00735591	-8.15399	3.52105e-16
HEXIM1	O94992	Inflammation	Displacement	0.0821763	0.0119799	6.85952	6.90942e-12
GORASP2	Q9H8Y8	Oncology II	Displacement	-0.0619993	0.010973	-5.65018	1.60277e-08
GP1BA	P07359	Cardiometabolic	Displacement	0.112983	0.00627083	18.0173	1.42575e-72
IKBKG	Q9Y6K9	Inflammation	Displacement	0.0797903	0.0100953	7.90374	2.70658e-15
HPCAL1	P37235	Inflammation	Displacement	-0.0739953	0.0137391	-5.38573	7.21528e-08
FRMD4B	Q9Y2L6	Cardiometabolic II	Displacement	0.0386577	0.00806964	4.79051	1.66361e-06
FOXJ3	Q9UPW0	Inflammation II	Displacement	0.0360332	0.00766067	4.70366	2.55533e-06
FLT3LG	P49771	Inflammation	Displacement	-0.0336941	0.00537459	-6.26914	3.63048e-10
FXN	Q16595	Oncology	Displacement	-0.0756498	0.0110371	-6.85413	7.1747e-12
FLI1	Q01543	Oncology	Displacement	-0.0798385	0.0130641	-6.11128	9.8838e-10
FGF21	Q9NSA1	Oncology	Displacement	0.0368701	0.00569097	6.4787	9.25171e-11
FCRL5	Q96RD9	Neurology	Displacement	-0.028088	0.0053342	-5.26564	1.397e-07
FKBP5	Q13451	Neurology	Displacement	-0.0903443	0.0144635	-6.24635	4.20155e-10
FKBP4	Q02790	Neurology	Displacement	-0.0439469	0.00927322	-4.73912	2.14643e-06
FKBP1B	P68106	Inflammation	Displacement	-0.0685083	0.00999917	-6.8514	7.31322e-12
FKBP14	Q9NWM8	Neurology II	Displacement	-0.0834135	0.0135879	-6.13883	8.31309e-10
GIGYF2	Q6Y7W6	Neurology II	Displacement	0.0427671	0.00837957	5.10373	3.33015e-07
GIT1	Q9Y2X7	Inflammation II	Displacement	0.0849656	0.0124853	6.80523	1.00887e-11
GMFG	O60234	Cardiometabolic II	Displacement	-0.0859084	0.0166233	-5.16797	2.36656e-07
GLRX	P35754	Cardiometabolic	Displacement	0.0300422	0.00601842	4.99171	5.9848e-07
GDF15	Q99988	Cardiometabolic	Displacement	-0.0319145	0.00719158	-4.43776	9.09014e-06
GCNT1	Q02742	Oncology	Displacement	-0.0275613	0.00546591	-5.04241	4.59709e-07
TNFSF14	O43557	Neurology	Displacement	-0.0605017	0.00710213	-8.5188	1.61212e-17
TNIP1	Q15025	Neurology II	Displacement	0.113712	0.011065	10.2767	8.97321e-25
TOP2B	Q02880	Inflammation II	Displacement	0.0435061	0.0100927	4.31064	1.62779e-05
TOR1AIP1	Q5JTV8	Cardiometabolic II	Displacement	0.0270768	0.00627193	4.31714	1.58062e-05
TNFRSF17	Q02223	Inflammation II	Displacement	-0.0266331	0.00527672	-5.04728	4.48151e-07
TRIM25	Q14258	Oncology II	Displacement	0.10344	0.0114969	8.99728	2.31383e-19
TST	Q16762	Neurology	Displacement	-0.041884	0.00837426	-5.00151	5.68816e-07
TRIAP1	O43715	Oncology	Displacement	-0.0917517	0.0119096	-7.70401	1.31861e-14
TRAF2	Q12933	Inflammation	Displacement	0.0528825	0.00682168	7.75212	9.03732e-15
TREML1	Q86YW5	Inflammation II	Displacement	-0.0435381	0.00837009	-5.20162	1.97555e-07
TPD52L2	O43399	Inflammation II	Displacement	-0.137574	0.0153761	-8.94727	3.64391e-19
TGFA	P01135	Inflammation	Displacement	-0.0611498	0.00652893	-9.36598	7.53508e-21
TBCB	Q99426	Neurology	Displacement	-0.10019	0.0170576	-5.8736	4.26441e-09
TMED8	Q6PL24	Oncology II	Displacement	-0.121305	0.0216697	-5.5979	2.16962e-08
TMEM106A	Q96A25	Oncology II	Displacement	-0.0363147	0.00774134	-4.69101	2.71857e-06
TNFAIP2	Q03169	Oncology II	Displacement	0.0442641	0.0088173	5.02014	5.16338e-07
TMSB10	P63313	Neurology	Displacement	-0.064367	0.0108652	-5.92412	3.1397e-09
TIA1	P31483	Cardiometabolic	Displacement	-0.100972	0.0137268	-7.35584	1.89736e-13
TINAGL1	Q9GZM7	Cardiometabolic	Displacement	-0.0385173	0.00544732	-7.07087	1.53967e-12
TJAP1	Q5JTD0	Oncology	Displacement	0.0666584	0.0127999	5.20772	1.9118e-07
THOP1	P52888	Cardiometabolic	Displacement	0.0574564	0.00711471	8.07573	6.70768e-16
ZBTB16	Q05516	Oncology	Displacement	0.0524447	0.00822548	6.37588	1.81912e-10
ZHX2	Q9Y6X8	Neurology II	Displacement	0.0370166	0.00629769	5.8778	4.15752e-09
WFIKKN1	Q96NZ8	Neurology	Displacement	-0.0258791	0.00538875	-4.80242	1.56758e-06
XIAP	P98170	Inflammation II	Displacement	0.0533005	0.0117962	4.51844	6.22965e-06
YARS1	P54577	Oncology II	Displacement	-0.0691511	0.01435	-4.8189	1.4435e-06
IL18BP	O95998	Cardiometabolic	Displacement	-0.0400394	0.00639253	-6.26347	3.76506e-10
WASHC3	Q9Y3C0	Neurology II	Displacement	0.0590313	0.0107158	5.50879	3.61303e-08
VASH1	Q7L8A9	Inflammation	Displacement	-0.0684311	0.0106122	-6.44835	1.13076e-10
USP25	Q9UHP3	Oncology II	Displacement	0.0908613	0.0143203	6.34491	2.22549e-10
TXNDC5	Q8NBS9	Neurology	Displacement	-0.0737719	0.0111505	-6.61604	3.68948e-11
UFD1	Q92890	Oncology II	Displacement	-0.108366	0.0174833	-6.19826	5.70899e-10
TYMP	P19971	Cardiometabolic	Displacement	-0.0629741	0.00962119	-6.54536	5.93541e-11
VTI1A	Q96AJ9	Inflammation II	Displacement	0.0473548	0.0102422	4.62349	3.77332e-06
VWF	P04275	Cardiometabolic	Displacement	-0.0235516	0.00506854	-4.64662	3.37412e-06
WASF1	Q92558	Cardiometabolic	Displacement	0.0469221	0.0101999	4.60026	4.21973e-06
VCAM1	P19320	Cardiometabolic	Displacement	-0.0355842	0.00561329	-6.33927	2.30858e-10
CHMP1A	Q9HD42	Neurology	Displacement	-0.0689878	0.00932432	-7.39869	1.37533e-13
CKMT1A_CKMT1B	P12532	Inflammation	Displacement	-0.0231043	0.0049133	-4.70239	2.57129e-06
CIRBP	Q14011	Oncology II	Displacement	-0.0859775	0.0169983	-5.058	4.23687e-07
CDON	Q4KMG0	Inflammation	Displacement	0.0230497	0.00531343	4.33801	1.4378e-05
CEP85	Q6P2H3	Oncology	Displacement	0.0423566	0.00772593	5.4824	4.19594e-08
CEP170	Q5SW79	Cardiometabolic II	Displacement	0.047983	0.00840786	5.70693	1.15035e-08
COX5B	P10606	Oncology	Displacement	-0.0447368	0.00747953	-5.98123	2.21458e-09
CORO1A	P31146	Cardiometabolic	Displacement	0.0446209	0.0081324	5.48681	4.09252e-08
CRACR2A	Q9BSW2	Oncology	Displacement	0.0620602	0.00724717	8.56336	1.09623e-17
CR1	P17927	Inflammation II	Displacement	-0.0252934	0.00538709	-4.69518	2.66367e-06
CPXM2	Q8N436	Cardiometabolic II	Displacement	-0.0307916	0.0058695	-5.24603	1.55408e-07
CLEC4D	Q8WXI8	Inflammation	Displacement	-0.0302444	0.00626683	-4.82611	1.39224e-06
COCH	O43405	Cardiometabolic II	Displacement	-0.0262857	0.0058688	-4.47888	7.5034e-06
CMC1	Q7Z7K0	Cardiometabolic II	Displacement	-0.0697045	0.0161074	-4.32748	1.50826e-05
CNST	Q6PJW8	Cardiometabolic	Displacement	0.0462389	0.00871686	5.30454	1.12957e-07
CNPY4	Q8N129	Oncology	Displacement	-0.123053	0.0131733	-9.34107	9.53619e-21
CNP	P09543	Cardiometabolic II	Displacement	0.0631908	0.012529	5.04355	4.56969e-07
CCL2	P13500	Neurology	Displacement	0.037371	0.00549915	6.79578	1.07726e-11
CCL5	P13501	Cardiometabolic	Displacement	-0.0488182	0.00635642	-7.68015	1.58906e-14
CC2D1A	Q6P1N0	Neurology	Displacement	0.0643648	0.0107016	6.01449	1.80458e-09
CALCOCO2	Q13137	Cardiometabolic II	Displacement	0.0632037	0.012232	5.16707	2.37792e-07
CALCOCO1	Q9P1Z2	Oncology	Displacement	0.0836399	0.00950966	8.79526	1.4272e-18
CAMSAP1	Q5T5Y3	Neurology II	Displacement	0.0724426	0.00947836	7.64294	2.12311e-14
CD69	Q07108	Cardiometabolic	Displacement	0.0654055	0.0120238	5.43967	5.33803e-08
CD84	Q9UIB8	Inflammation	Displacement	0.044834	0.00760364	5.89639	3.71538e-09
CD74	P04233	Neurology	Displacement	-0.0329425	0.00647801	-5.08529	3.67063e-07
CD72	P21854	Inflammation II	Displacement	-0.0298655	0.00602779	-4.95463	7.2469e-07
CDC42BPB	Q9Y5S2	Oncology II	Displacement	0.0852948	0.011962	7.1305	1.00008e-12
CDKN2D	P55273	Oncology	Displacement	-0.0832009	0.012119	-6.8653	6.63514e-12
CD226	Q15762	Inflammation II	Displacement	0.0429184	0.0070408	6.09567	1.08982e-09
CD2AP	Q9Y5K6	Cardiometabolic	Displacement	0.0453842	0.00746203	6.08201	1.18686e-09
CD244	Q9BZW8	Inflammation	Displacement	0.0293619	0.00566168	5.18607	2.14782e-07
CD40LG	P29965	Inflammation	Displacement	-0.0448402	0.00707344	-6.33923	2.30915e-10
EIF4EBP1	Q13541	Cardiometabolic	Displacement	0.0359183	0.00697753	5.14771	2.63691e-07
EIF2AK3	Q9NZJ5	Cardiometabolic II	Displacement	0.0364294	0.00647568	5.62557	1.84897e-08
EHBP1	Q8NDI1	Cardiometabolic II	Displacement	0.0925886	0.0133756	6.92221	4.44649e-12
EGF	P01133	Inflammation	Displacement	-0.0712686	0.00918086	-7.76274	8.31118e-15
ENO2	P09104	Neurology	Displacement	-0.0551339	0.011583	-4.75991	1.93684e-06
EIF4G3	O43432	Neurology II	Displacement	0.0408158	0.00761626	5.35904	8.36669e-08
ELOA	Q14241	Oncology	Displacement	0.0353991	0.006667	5.3096	1.09866e-07
DTD1	Q8TEA8	Inflammation II	Displacement	-0.0898267	0.015895	-5.65124	1.59293e-08
EEF1D	P29692	Cardiometabolic II	Displacement	0.0707124	0.0116443	6.0727	1.25776e-09
F11R	Q9Y624	Neurology	Displacement	0.0472698	0.00977852	4.83405	1.33783e-06
FCAMR	Q8WWV6	Cardiometabolic II	Displacement	-0.0294499	0.00606234	-4.85783	1.18677e-06
ENTR1	Q96C92	Cardiometabolic II	Displacement	0.0269366	0.00612145	4.40036	1.08069e-05
ERBB3	P21860	Inflammation	Displacement	0.0269199	0.00558181	4.82279	1.41563e-06
ERP29	P30040	Inflammation II	Displacement	-0.233091	0.0219293	-10.6292	2.17986e-26
CXCL8	P10145	Oncology	Displacement	0.0529973	0.00585915	9.04523	1.49351e-19
DAB2	P98082	Oncology	Displacement	-0.151496	0.0141247	-10.7256	7.71899e-27
CXCL10	P02778	Inflammation	Displacement	-0.025139	0.00577837	-4.35053	1.35808e-05
CRTAM	O95727	Neurology	Displacement	-0.0237716	0.00527544	-4.50608	6.60356e-06
CRKL	P46109	Inflammation	Displacement	-0.078278	0.0181669	-4.30881	1.64133e-05
DNMBP	Q6XZF7	Neurology	Displacement	0.0730358	0.00852606	8.56618	1.0697e-17
DCTD	P32321	Inflammation II	Displacement	-0.107572	0.0200392	-5.3681	7.95693e-08
DCTN1	Q14203	Oncology	Displacement	0.0666995	0.00972326	6.85979	6.89637e-12
DAPP1	Q9UN19	Inflammation	Displacement	-0.0587174	0.00966993	-6.07217	1.26195e-09
DDHD2	O94830	Neurology II	Displacement	0.0721134	0.013788	5.23016	1.69366e-07
PMVK	Q15126	Neurology	Displacement	-0.0480061	0.0103168	-4.65321	3.26813e-06
PLXNA4	Q9HCM2	Inflammation	Displacement	0.0629424	0.009841	6.39594	1.59567e-10
PLXNB3	Q9ULL4	Cardiometabolic	Displacement	0.0982448	0.009642	10.1893	2.21457e-24
PKLR	P30613	Inflammation	Displacement	0.0389602	0.0059581	6.53903	6.19183e-11
PLA2G4A	P47712	Inflammation	Displacement	-0.0942097	0.0173292	-5.43647	5.43459e-08
PLA2G7	Q13093	Neurology	Displacement	-0.0287916	0.00641054	-4.49129	7.07933e-06
PLEKHO1	Q53GL0	Neurology II	Displacement	0.0674897	0.0117007	5.76803	8.02055e-09
PLPBP	O94903	Cardiometabolic	Displacement	0.052361	0.0113237	4.62401	3.76386e-06
PPP3R1	P63098	Neurology	Displacement	-0.0351982	0.00739162	-4.7619	1.91778e-06
PPCDC	Q96CD2	Neurology	Displacement	0.0434554	0.00887647	4.89557	9.80209e-07
PPIB	P23284	Cardiometabolic	Displacement	-0.111476	0.014804	-7.53012	5.06935e-14
PPP1R2	P41236	Cardiometabolic	Displacement	-0.0945756	0.0181293	-5.21674	1.82103e-07
PDAP1	Q13442	Cardiometabolic II	Displacement	-0.0886663	0.0139987	-6.33389	2.39055e-10
PDIA4	P13667	Cardiometabolic II	Displacement	-0.0615331	0.0132016	-4.66104	3.14615e-06
PCDH17	O14917	Cardiometabolic	Displacement	-0.0250839	0.00541939	-4.62855	3.68238e-06
PIBF1	Q8WXW3-4	Neurology II	Displacement	0.053056	0.0122296	4.33833	1.43567e-05
PGF	P49763	Inflammation	Displacement	-0.0435571	0.0069992	-6.22315	4.87261e-10
PEAR1	Q5VY43	Cardiometabolic	Displacement	0.0274655	0.00572805	4.79491	1.62744e-06
PFKFB2	O60825	Oncology	Displacement	0.0500772	0.00854942	5.85737	4.70242e-09
MINDY1	Q8N5J2	Oncology II	Displacement	0.0795366	0.0136465	5.82836	5.59734e-09
MICALL2	Q8IY33	Neurology II	Displacement	0.0288033	0.00655782	4.39221	1.12202e-05
MGMT	P16455	Inflammation	Displacement	-0.0484477	0.00949944	-5.10006	3.39546e-07
MFAP4	P55083	Inflammation II	Displacement	-0.0248054	0.00548779	-4.5201	6.18098e-06
MPI	P34949	Oncology	Displacement	-0.07956	0.0122393	-6.50036	8.01283e-11
MNDA	P41218	Cardiometabolic	Displacement	0.0326669	0.00609521	5.35944	8.34804e-08
MMP9	P14780	Neurology	Displacement	-0.0698893	0.00637296	-10.9665	5.53466e-28
MMP8	P22894	Neurology	Displacement	-0.038918	0.00601906	-6.4658	1.00765e-10
METAP1D	Q6UB28	Inflammation	Displacement	-0.0741443	0.0110018	-6.73927	1.59186e-11
MARS1	P56192	Inflammation II	Displacement	0.0907924	0.0202137	4.49162	7.06824e-06
MAVS	Q7Z434	Oncology	Displacement	0.0737813	0.0109868	6.71543	1.87512e-11
MASP1	P48740	Neurology	Displacement	-0.0256122	0.00527233	-4.85786	1.18664e-06
MAP3K5	Q99683	Oncology	Displacement	0.0459162	0.00730056	6.2894	3.18691e-10
MESD	Q14696	Neurology	Displacement	-0.206895	0.0181139	-11.4219	3.25049e-30
MECR	Q9BV79	Cardiometabolic II	Displacement	-0.0509116	0.0115022	-4.42625	9.58867e-06
PSIP1	O75475	Inflammation	Displacement	0.0311266	0.00714013	4.35938	1.30429e-05
PSMD9	O00233	Oncology	Displacement	0.033312	0.00599793	5.55391	2.79344e-08
PSMG3	Q9BT73	Inflammation	Displacement	0.0268263	0.00621271	4.31797	1.57473e-05
PRTFDC1	Q9NRG1	Neurology	Displacement	-0.0707238	0.013882	-5.09465	3.49395e-07
MTHFSD	Q2M296	Oncology II	Displacement	0.0449929	0.00944521	4.76357	1.902e-06
PTPN1	P18031	Neurology	Displacement	0.0484788	0.010313	4.70075	2.59207e-06
PTPN6	P29350	Inflammation	Displacement	-0.0661269	0.0115369	-5.73179	9.93759e-09
MYCBP2	O75592	Neurology II	Displacement	0.032898	0.00629641	5.22489	1.74263e-07
MTSS2	Q765P7	Oncology II	Displacement	0.0415654	0.00940783	4.41817	9.95393e-06
MTSS1	O43312	Oncology II	Displacement	0.0367802	0.00833623	4.41208	1.02381e-05
BOC	Q9BWV1	Cardiometabolic	Displacement	0.0224694	0.00515179	4.36147	1.29192e-05
BRAP	Q7Z569	Oncology II	Displacement	0.0734531	0.0131799	5.57313	2.50197e-08
BNIP3L	O60238	Inflammation II	Displacement	0.0367015	0.0074637	4.91733	8.77329e-07
BECN1	Q14457	Cardiometabolic II	Displacement	0.0645616	0.00956968	6.74647	1.5148e-11
BGN	P21810	Oncology	Displacement	0.0388465	0.00585614	6.63348	3.27874e-11
BIN2	Q9UBW5	Neurology	Displacement	0.0638605	0.0095859	6.66192	2.70264e-11
C9orf40	Q8IXQ3	Oncology II	Displacement	0.0297628	0.00586726	5.07269	3.92225e-07
CA1	P00915	Cardiometabolic	Displacement	0.0280135	0.00597476	4.68864	2.75025e-06
CA13	Q8N1Q1	Cardiometabolic	Displacement	-0.0942891	0.0126274	-7.46705	8.20145e-14
CA3	P07451	Cardiometabolic	Displacement	0.0289884	0.00585332	4.95247	7.32759e-07
MYDGF	Q969H8	Cardiometabolic II	Displacement	-0.146477	0.0173651	-8.43514	3.30816e-17
ARHGAP1	Q07960	Oncology	Displacement	-0.0329175	0.00740375	-4.44606	8.74581e-06
ARHGAP45	Q92619	Inflammation II	Displacement	0.0874579	0.01476	5.92535	3.11638e-09
ARHGEF12	Q9NZN5	Inflammation	Displacement	0.0551423	0.0107688	5.12055	3.04639e-07
BAP18	Q8IXM2	Neurology II	Displacement	0.0389703	0.00647023	6.02302	1.71197e-09
ATXN3	P54252	Neurology II	Displacement	0.035945	0.00750505	4.78944	1.67247e-06
AZI2	Q9H6S1	Neurology II	Displacement	0.0570371	0.00871212	6.54687	5.8757e-11
NUCB2	P80303	Oncology	Displacement	-0.0380352	0.00848053	-4.485	7.2914e-06
OSM	P13725	Inflammation	Displacement	-0.0828143	0.00658493	-12.5763	2.84958e-36
PADI4	Q9UM07	Neurology	Displacement	0.028545	0.00551569	5.17524	2.27618e-07
OLR1	P78380	Cardiometabolic	Displacement	-0.0439507	0.00599221	-7.33463	2.22336e-13
OPTC	Q9UBM4	Oncology	Displacement	-0.0244688	0.00540393	-4.52796	5.95555e-06
NCK2	O43639	Inflammation	Displacement	-0.131593	0.0161103	-8.16825	3.12895e-16
MYO9B	Q13459	Inflammation	Displacement	0.0280818	0.00631309	4.44819	8.65965e-06
MZB1	Q8WU39	Inflammation	Displacement	-0.029968	0.00543528	-5.5136	3.51571e-08
NACC1	Q96RE7	Oncology II	Displacement	0.0313842	0.00670164	4.68306	2.8263e-06
NAMPT	P43490	Oncology	Displacement	0.0289968	0.00558241	5.19432	2.05472e-07
NMNAT1	Q9HAN9	Neurology	Displacement	0.0304147	0.00594555	5.11555	3.12835e-07
NFAT5	O94916	Inflammation II	Displacement	0.0385687	0.00669681	5.75926	8.44817e-09
NFE2	Q16621	Cardiometabolic II	Displacement	0.078413	0.0135801	5.77413	7.73509e-09
NFKB1	P19838	Cardiometabolic II	Displacement	0.0573526	0.0112876	5.08101	3.75432e-07
NFU1	Q9UMS0	Oncology II	Displacement	-0.0644288	0.0120815	-5.33286	9.66791e-08
SDC1	P18827	Cardiometabolic	Displacement	-0.0279357	0.00563889	-4.95411	7.26619e-07
SDC4	P31431	Cardiometabolic	Displacement	0.0693076	0.00572587	12.1043	1.00241e-33
SDCCAG8	Q86SQ7	Oncology II	Displacement	0.0945831	0.0108076	8.75151	2.10509e-18
SEMA7A	O75326	Cardiometabolic	Displacement	-0.0291745	0.00554985	-5.25681	1.46578e-07
SELP	P16109	Cardiometabolic	Displacement	-0.0352292	0.00812409	-4.33638	1.44847e-05
SEMA3F	Q13275	Cardiometabolic	Displacement	-0.0349113	0.00646738	-5.39806	6.73654e-08
SIAE	Q9HAT2	Oncology	Displacement	-0.0599747	0.00815725	-7.35232	1.94802e-13
SH3GLB2	Q9NR46	Neurology II	Displacement	0.0286393	0.00662034	4.32595	1.51874e-05
SETMAR	Q53H47	Neurology	Displacement	0.0314427	0.00622435	5.05156	4.3822e-07
SH2B3	Q9UQQ2	Oncology	Displacement	0.061731	0.0124411	4.96187	6.98188e-07
RRAS	P10301	Neurology II	Displacement	-0.0727383	0.0137769	-5.27972	1.29381e-07
RNF41	Q9H4P4	Oncology	Displacement	0.0615801	0.00932012	6.60722	3.91609e-11
RNF43	Q68DV7	Oncology II	Displacement	-0.0227332	0.00501767	-4.53064	5.88064e-06
RNF5	Q99942	Cardiometabolic II	Displacement	0.0451923	0.00867404	5.21006	1.88776e-07
TAB2	Q9NYJ8	Oncology II	Displacement	0.0870269	0.0116655	7.46018	8.64035e-14
TACC3	Q9Y6A5	Oncology	Displacement	-0.108333	0.0132375	-8.18377	2.75088e-16
TBC1D5	Q92609	Inflammation	Displacement	0.0577113	0.00694516	8.30957	9.60459e-17
TAX1BP1	Q86VP1	Neurology II	Displacement	0.0579919	0.00862658	6.72247	1.78667e-11
TBC1D17	Q9HA65	Neurology	Displacement	0.0368605	0.00571603	6.44862	1.12873e-10
STX4	Q12846	Oncology	Displacement	0.0392805	0.00725794	5.41207	6.22987e-08
STXBP1	P61764	Neurology II	Displacement	-0.0738746	0.0112421	-6.57127	4.9889e-11
SUGP1	Q8IWZ8	Oncology II	Displacement	0.0491554	0.00815015	6.03123	1.62716e-09
SLC9A3R1	O14745	Inflammation II	Displacement	-0.103325	0.0166415	-6.20889	5.33612e-10
SLMAP	Q14BN4	Oncology II	Displacement	0.0394976	0.00871789	4.53064	5.8805e-06
SLAMF7	Q9NQ25	Inflammation	Displacement	-0.0221753	0.00506817	-4.37541	1.21204e-05
SKAP2	O75563	Inflammation	Displacement	0.0577424	0.012037	4.79707	1.61004e-06
SLA2	Q9H6Q3	Neurology II	Displacement	-0.0883439	0.0133347	-6.62512	3.46963e-11
SPART	Q8N0X7	Inflammation II	Displacement	0.11331	0.0148723	7.61886	2.5592e-14
SMTN	P53814	Neurology II	Displacement	0.0485177	0.00710624	6.82748	8.6417e-12
SNRPB2	P08579	Neurology II	Displacement	0.0348646	0.00681485	5.11598	3.1211e-07
LAT	O43561	Inflammation	Displacement	-0.0537999	0.0113037	-4.75951	1.94064e-06
LGALS7_LGALS7B	P47929	Oncology	Displacement	-0.0266468	0.00549179	-4.85211	1.22157e-06
KIFBP	Q96EK5	Oncology	Displacement	-0.0900242	0.0128237	-7.02016	2.21611e-12
LYN	P07948	Oncology	Displacement	-0.0835073	0.0114156	-7.31521	2.5697e-13
LTBP2	Q14767	Cardiometabolic	Displacement	-0.0282339	0.00631011	-4.47439	7.66312e-06
MANF	P55145	Inflammation	Displacement	-0.113531	0.0131671	-8.62232	6.56087e-18
MAD1L1	Q9Y6D9	Neurology	Displacement	0.0328572	0.00758119	4.33404	1.46399e-05
LZTFL1	Q9NQ48	Inflammation II	Displacement	-0.0626941	0.0140735	-4.45476	8.39866e-06
LPCAT2	Q7L5N7	Oncology	Displacement	0.0386494	0.00557707	6.93006	4.20659e-12
LRRFIP1	Q32MZ4	Oncology II	Displacement	0.0494691	0.0079534	6.21987	4.97566e-10
LRCH4	O75427	Cardiometabolic II	Displacement	0.0423456	0.00859318	4.92782	8.31541e-07
RABEP1	Q15276	Inflammation II	Displacement	0.114433	0.0131608	8.69496	3.46945e-18
RAB44	Q7Z6P3	Oncology II	Displacement	0.0295338	0.00594145	4.97081	6.66733e-07
RABGAP1L	Q5R372	Inflammation	Displacement	0.0423407	0.0077318	5.47618	4.34611e-08
RHOC	P08134	Neurology	Displacement	-0.105914	0.0144816	-7.31368	2.5992e-13
REEP4	Q9H6H4	Neurology II	Displacement	0.0378246	0.00852926	4.43469	9.22066e-06
PTPRH	Q9HD43	Oncology II	Displacement	-0.0357926	0.00528197	-6.77638	1.23226e-11
JAM2	P57087	Neurology	Displacement	-0.0599138	0.00654284	-9.15716	5.32822e-20
KAZN	Q674X7	Oncology II	Displacement	0.0986419	0.0124797	7.90421	2.69632e-15
ITGAL	P20701	Inflammation II	Displacement	-0.0249586	0.00542688	-4.59907	4.24374e-06
IMPACT	Q9P2X3	Neurology II	Displacement	0.0412435	0.00848297	4.86192	1.16252e-06
IL6	P05231	Oncology	Displacement	-0.0257431	0.00572248	-4.4986	6.8403e-06
IST1	P53990	Oncology II	Displacement	-0.092196	0.016394	-5.62378	1.86825e-08
IRAK1	P51617	Inflammation	Displacement	0.0905618	0.0125331	7.22581	4.98141e-13
INPPL1	O15357	Oncology	Displacement	0.0600861	0.0108714	5.52698	3.25797e-08
INPP5D	Q92835	Cardiometabolic II	Displacement	0.0585707	0.00803662	7.28799	3.14623e-13
IRAG2	Q12912	Cardiometabolic	Displacement	0.0484376	0.00624361	7.75795	8.63155e-15
DBI	P07108	Neurology	Displacement	-0.054757	0.0123982	-4.41655	1.0029e-05
CTSS	P25774	Neurology	Displacement	-0.0307921	0.00591197	-5.20844	1.90436e-07
NPM1	P06748	Neurology	Displacement	0.0293069	0.00676577	4.33164	1.48001e-05

## Sheet: Supplementary Table 3
Supplementary Table 3. Statistically significant markers identified in the GWAS for displacement.
							Displacement					Amplitude					Acrophase
SNP	CHR	POS hg38	EA	NEA	AF	N	estimate	SE	Z	P		estimate	SE	Z	P		estimate	SE	Z	P	SNPID	gene	locus
1.3080038_T_C_T	1	3080038	T	C	0.233044	372528	-0.017	0.003	-6.26	3.83916e-10		0.001	0.004	0.235	0.814031		0.035	0.041	0.836	0.403149	rs1569419	PRDM16	chr1_2993740-2996602
1.11984107_C_T_C	1	11984107	C	T	0.536214	375416	0.019	0.002	8.315	9.18041e-17		-0.005	0.003	-1.572	0.115846		0.048	0.033	1.472	0.140915	rs1474868	MFN2	chr1_11986864-12073937
1.205278203_A_G_A	1	205278203	A	G	0.629218	378957	0.014	0.002	5.95	2.67706e-09		-0.004	0.003	-1.198	0.231033		0.035	0.034	1.041	0.297803	NA	TMCC2	chr1_205024012-205264536
2.27375230_T_C_T	2	27375230	T	C	0.39075	378036	-0.014	0.002	-6.25	4.11121e-10		-0.004	0.003	-1.18	0.23816		0.024	0.035	0.68	0.4962	NA	SNX17	chr2_27598097-27730940
2.73948590_T_C_T	2	73948590	T	C	0.338721	377471	0.016	0.002	6.626	3.44522e-11		0.002	0.003	0.633	0.526953		-0.008	0.037	-0.224	0.822547	NA	DGUOK	chr2_74143212-74187420
3.39146691_C_T_C	3	39146691	C	T	0.887345	381757	-0.02	0.004	-5.814	6.09049e-09		-0.001	0.005	-0.254	0.799349		0.02	0.053	0.387	0.698985	rs13084580	CSRNP1	chr3_39149218-39240559
3.56815721_T_C_T	3	56815721	T	C	0.398758	381011	0.017	0.002	7.31	2.681e-13		0.002	0.003	0.768	0.442353		0.049	0.036	1.36	0.173679	rs1354034	ARHGEF3	chr3_56849749-56849749
3.179318740_G_A_G	3	179318740	G	A	0.829692	381411	-0.017	0.003	-5.638	1.71936e-08		-0.009	0.004	-2.054	0.0399293		-0.045	0.037	-1.193	0.233001	NA	ZNF639	chr3_179028484-179092814
4.154572267_A_T_A	4	154572267	A	T	0.831216	381580	0.02	0.003	6.817	9.31567e-12		0.01	0.004	2.273	0.0230381		-0.077	0.061	-1.262	0.207021	NA	FGB	chr4_155449333-155494394
5.1296371_A_G_A	5	1296371	A	G	0.50944	375957	0.015	0.002	6.494	8.37542e-11		-0.001	0.003	-0.229	0.819108		-0.004	0.034	-0.124	0.901076	NA	TERT	chr5_1282319-1296486
5.88884379_T_C_T	5	88884379	T	C	0.941594	380031	-0.029	0.005	-6.054	1.41474e-09		-0.006	0.007	-0.869	0.384583		-0.002	0.062	-0.03	0.975946	NA	MEF2C-AS1	chr5_88180196-88180196
6.33580617_G_T_G	6	33580617	G	T	0.822169	380754	-0.02	0.003	-6.901	5.15183e-12		-0.001	0.004	-0.169	0.86612		0.001	0.044	0.025	0.979657	rs5745568	BAK1	chr6_33542523-33597079
7.92779056_C_T_C	7	92779056	C	T	0.906142	381704	-0.026	0.004	-6.764	1.33895e-11		0	0.005	-0.007	0.99462		-0.077	0.06	-1.296	0.195067	rs445	CDK6	chr7_92408370-92408370
7.106732457_G_A_G	7	106732457	G	A	0.543028	381651	-0.022	0.002	-9.906	3.92879e-23		-0.007	0.003	-2.153	0.0313291		-0.049	0.032	-1.533	0.125256	rs342296	CCDC71L	chr7_106307180-106376061
7.135664525_A_T_A	7	135664525	A	T	0.16967	380215	0.023	0.003	7.74	9.92471e-15		0.001	0.004	0.274	0.784456		0.009	0.046	0.198	0.842802	NA	C7orf73	chr7_135046159-135357476
9.4763176_T_C_T	9	4763176	T	C	0.473652	379898	-0.016	0.002	-7.338	2.1625e-13		0.001	0.003	0.265	0.790974		0.036	0.035	1.015	0.310099	rs385893	AK3	chr9_4743973-4858019
10.58385319_A_G_A	10	58385319	A	G	0.583978	378026	-0.033	0.002	-14.395	5.53598e-47		-0.004	0.003	-1.207	0.227478		-0.019	0.033	-0.587	0.557522	rs12247015	TFAM	chr10_60066276-60219560
10.63288546_C_A_C	10	63288546	C	A	0.586278	381713	0.03	0.002	13.463	2.58494e-41		-0.003	0.003	-0.991	0.321664		-0.042	0.033	-1.25	0.211246	NA	JMJD1C	chr10_64821923-65443754
10.100889008_A_G_A	10	100889008	A	G	0.73066	377285	0.02	0.003	7.927	2.24718e-15		-0.003	0.004	-0.756	0.449442		-0.049	0.037	-1.334	0.182257	rs1408343	FAM178A	chr10_102646342-104422348
11.4024130_A_T_A	11	4024130	A	T	0.700719	380220	-0.018	0.002	-7.284	3.23341e-13		-0.001	0.003	-0.36	0.718866		-0.001	0.037	-0.04	0.96801	NA	STIM1	chr11_3885511-4217342
12.6189618_T_C_T	12	6189618	T	C	0.508416	381407	-0.017	0.002	-7.583	3.36957e-14		0.002	0.003	0.735	0.462564		0.019	0.035	0.532	0.595022	NA	CD9	chr12_6248540-6300271
12.54332691_A_G_A	12	54332691	A	G	0.676601	366669	-0.015	0.002	-6.116	9.61604e-10		-0.002	0.003	-0.457	0.64793		0.016	0.037	0.438	0.661086	NA	COPZ1	chr12_54726475-54726475
12.119671479_AGGCACCTCTTCACAGGAC_A_AGGCACCTCTTCACAGGAC	12	119671479	AGGCACCTCTTCACAGGAC	A	0.921001	381028	-0.023	0.004	-5.605	2.07769e-08		-0.016	0.006	-2.652	0.00799243		0.015	0.042	0.349	0.72715	NA	PRKAB1	chr12_120109284-120146925
12.121779004_A_G_A	12	121779004	A	G	0.869582	365609	-0.022	0.003	-6.467	1.00103e-10		-0.005	0.005	-0.976	0.329012		-0.003	0.046	-0.069	0.945204	NA	TMEM120B	chr12_122216910-122420459
14.20470092_A_C_A	14	20470092	A	C	0.753038	381053	-0.018	0.003	-6.942	3.8668e-12		-0.002	0.004	-0.573	0.566762		0.039	0.038	1.024	0.30594	NA	PNP	chr14_20933615-20942063
17.18361135_A_G_A	17	18361135	A	G	0.607054	381153	-0.015	0.002	-6.693	2.19317e-11		0.003	0.003	1.004	0.315414		0.077	0.037	2.057	0.0396686	NA	SHMT1	chr17_18130132-18325047
17.29447664_T_A_T	17	29447664	T	A	0.478648	375799	-0.013	0.002	-5.937	2.8941e-09		-0.003	0.003	-0.976	0.329296		-0.018	0.034	-0.546	0.58519	NA	TAOK1	chr17_27669533-27885675
17.81707899_C_G_C	17	81707899	C	G	0.861939	381526	-0.02	0.003	-6.121	9.28678e-10		-0.002	0.005	-0.531	0.595309		0.003	0.047	0.065	0.948348	NA	MRPL12	chr17_79604185-79682650
18.9595855_C_A_C	18	9595855	C	A	0.754621	379923	-0.018	0.003	-7	2.55687e-12		0.002	0.004	0.572	0.567014		0.081	0.043	1.898	0.0576738	rs428598	PPP4R1	chr18_9544173-9636244
18.44392263_C_T_C	18	44392263	C	T	0.871329	375474	-0.019	0.003	-5.607	2.06119e-08		-0.006	0.005	-1.195	0.231923		0.083	0.045	1.85	0.0642588	rs12457670	LOC101927921	chr18_41972228-42084513
18.69850795_A_G_A	18	69850795	A	G	0.462908	380067	-0.014	0.002	-6.495	8.30074e-11		-0.009	0.003	-2.736	0.006218		0.026	0.032	0.805	0.421102	NA	DOK6	chr18_67511645-67548627
19.5555087_A_G_A	19	5555087	A	G	0.0964454	371438	0.063	0.004	16.632	4.06668e-62		0.002	0.005	0.429	0.667684		-0.05	0.058	-0.854	0.393069	rs12461806	TINCR	chr19_5478310-5745764
19.17283116_C_A_C	19	17283116	C	A	0.704354	381613	0.016	0.002	6.523	6.8868e-11		0.005	0.003	1.402	0.160812		-0.02	0.042	-0.468	0.640033	NA	ANKLE1	chr19_17385380-17409671
20.1942625_C_A_C	20	1942625	C	A	0.735344	380074	0.022	0.003	8.758	1.98991e-18		-0.003	0.004	-0.717	0.473307		0.058	0.037	1.55	0.121125	NA	SIRPA	chr20_1551485-1931582
21.42903610_C_T_C	21	42903610	C	T	0.940294	381324	0.05	0.005	10.774	4.57809e-27		-0.001	0.007	-0.1	0.920498		-0.068	0.072	-0.937	0.348598	rs4148974	NDUFV3	chr21_44211260-44358336
22.43126421_G_A_G	22	43126421	G	A	0.320629	377301	-0.021	0.002	-8.973	2.89101e-19		-0.001	0.003	-0.284	0.776691		0.032	0.037	0.873	0.382904	NA	BIK	chr22_43518324-43541173

## Sheet: Supplementary Table 4
Supplementary Table 4. Statistically significant markers identified in the TWAS for displacement.
ID	CHR	P0	P1	HSQ	BEST.GWAS.ID	BEST.GWAS.Z	EQTL.ID	EQTL.R2	EQTL.Z	EQTL.GWAS.Z	NSNP	NWGT	MODEL	MODELCV.R2	MODELCV.PV	TWAS.Z	TWAS.P
TFAM	10	60100000	60200000	0.06714	rs12247015	16.5	rs4390300	0.0587	-8.9	15.5	423	5	lasso	0.06015	1.02e-18	-16.1029	2.44e-58
UBE2D1	10	60100000	60100000	0.07883	rs12247015	16.5	rs4390300	0.0826	-10.26	15.5	436	2	lasso	0.08089	8.47e-25	-16.0831	3.35e-58
IPMK	10	60000000	60000000	0.03248	rs12247015	16.5	rs2790179	0.0129	-5.64	4.333	446	13	enet	0.02926	7.59e-10	-12.4648	1.16e-35
NDUFV3	21	44299754	44329783	0.17047	rs4148974	-10	rs4148974	0.195895	-15.8	-10	602	1	lasso	0.19546	8.61e-62	10	1.52e-23
LONP1	19	5691845	5720583	0.10503	rs12461806	15.75	rs7256359	0.14	-13.55	9	378	23	enet	0.146345	1.67e-45	-8.80219	1.34e-18
STIM1	11	3880000	4110000	0.0251	rs4414209	8.5	rs1869085	0.021201	6.1	8	522	16	enet	0.01994	2.79e-07	7.70912	1.27e-14
DOK6	18	67068283	67516323	0.1828	rs1790947	-7	rs1790588	0.179464	14.98	-7	688	5	lasso	0.18144	3.24e-56	-7.2062	5.75e-13
C7orf73	7	135000000	135000000	0.0771	rs3110823	7.67	rs3110823	0.01471	-4.11	7.6667	460	3	lasso	0.013568	0.0183	-7.14867	8.76e-13
MIIP	1	12100000	12100000	0.2174	rs1474868	-9.5	rs2103876	0.191692	8.16	7.5	420	3	lasso	0.191	2.49e-17	6.89617	5.34e-12
SIRPA	20	1875154	1920543	0.0664	rs6045559	-10.5	rs156346	0.024221	5.82	6.5	699	34	enet	0.03342	3.56e-11	6.801	1.04e-11
LLGL1	17	18128901	18148189	0.20667	rs4925159	7	rs2290507	0.117703	-12.24	6	263	9	lasso	0.13998	1.85e-43	-6.75657	1.41e-11
KIAA2013	1	12000000	12000000	0.1734	rs1474868	-9.5	rs7551874	0.141774	7.44	7.5	439	19	enet	0.159	1.64e-14	6.6692	2.57e-11
TMCC2	1	205000000	205000000	0.01484	rs1172111	-6.5	rs6662930	0.000418	-3.99	-5.5	582	582	blup	0.00421	0.0125	6.61202	3.79e-11
NRBF2	10	64900000	64900000	0.03069	rs10761741	-15	rs16913026	0.0103	4	-0.465	386	386	bslmm	0.01292	3.45e-05	-6.5579	5.46e-11
PLOD1	1	12000000	12000000	0.24737	rs1474868	-9.5	rs1810563	0.304945	19.64	7.5	433	31	enet	0.358	8.72e-124	6.54562	5.92e-11
MFN2	1	12000000	12100000	0.402	rs1474868	-9.5	rs7551874	0.476809	12.7	7.5	428	3	lasso	0.526	1.58e-56	6.38594	1.7e-10
CISD1	10	60000000	60000000	0.34533	rs12247015	16.5	rs2590339	0.581	-27.1	4	405	50	enet	0.59789	6.11e-252	-6.34099	2.28e-10
RRM1	11	4120000	4160000	0.1021	rs4414209	8.5	rs995498	0.100712	12.15	8.5	520	16	lasso	0.16655	4.32e-52	6.12584	9.02e-10
PPP4R1	18	9546791	9614605	0.037	rs329024	6.67	rs694861	0.009515	-5.43	6.667	560	5	lasso	0.02297	4.66e-08	-5.94601	2.75e-09
PRKAB1	12	120000000	120000000	0.40021	rs11064881	6	rs11064881	0.174	14.89	6	459	6	lasso	0.23363	3.88e-75	5.65876	1.52e-08
SHMT1	17	18231187	18266856	0.283	rs4925159	7	rs4925159	0.112341	7.27	7	269	7	lasso	0.205859	9.8e-19	5.5028	3.74e-08
CD9	12	6310000	6350000	0.03456	rs10744700	8.5	rs2286608	0.0169	5.73	-4.5	503	503	bslmm	0.01633	3.66e-06	-5.4118	6.24e-08
ARL16	17	79648204	79650954	0.3513	rs11871678	6.67	rs11150805	0.339756	-11.12	5.3333	306	2	lasso	0.348067	3.36e-33	-5.3152	1.07e-07
NEK6	9	127000000	127000000	0.115	rs876452	5.5	rs16927294	0.05842	-9.62	5.5	404	17	enet	0.08283	9.87e-26	-5.2716	1.35e-07
AGTRAP	1	11800000	11800000	0.0152	rs1474868	-9.5	rs2817637	-1.42e-05	-3.56	0.5	484	484	bslmm	0.002238	0.0518	-5.26706	1.39e-07
SERTAD2	2	64900000	64900000	0.03583	rs3755189	4.5	rs3755189	0.0165	-6.15	4.5	462	4	lasso	0.035936	9.47e-12	-5.0847	3.68e-07
MFN1	3	179000000	179000000	0.1103	rs11718941	5.33	rs6804758	0.025673	4.06	5	366	1	lasso	0.012316	0.0234	5	5.73e-07
LGALS8	1	237000000	237000000	0.04202	rs1891241	-4	rs2258737	0.012724	-5.71	-3	616	616	bslmm	0.0601	5.66e-19	4.90102	9.53e-07
MYO18A	17	27400538	27467407	0.01107	rs2138852	-6.5	rs7209257	4.63e-05	-3.48	-1.333	340	340	blup	0.00307	0.0283	4.78502	1.71e-06
